# Supplementary material for: The intrinsically disordered cytoplasmic tail of a dendrite branching receptor uses two distinct mechanisms to regulate the actin cytoskeleton
Source: eLife. 2023 Aug 9;12:e88492. doi: 10.7554/eLife.88492 (PMC10411975; doi:10.7554/eLife.88492)
Supplement: Figure 1—figure supplement 2—source data 1. [file elife-88492-fig1-figsupp2-data1.zip]

Archive with 5 entries (4 files):
- Figure 1 - figure supplement 2 - source data 1/
- Figure 1 - figure supplement 2 - source data 1/All predicted models - aligned.pse
- __MACOSX/Figure 1 - figure supplement 2 - source data 1/._All predicted models - aligned.pse
- Figure 1 - figure supplement 2 - source data 1/Figure 1 - figure supplement 2 - unedited.jpg
- __MACOSX/Figure 1 - figure supplement 2 - source data 1/._Figure 1 - figure supplement 2 - unedited.jpg
