# Supplementary material for: The intrinsically disordered cytoplasmic tail of a dendrite branching receptor uses two distinct mechanisms to regulate the actin cytoskeleton
Source: eLife. 2023 Aug 9;12:e88492. doi: 10.7554/eLife.88492 (PMC10411975; doi:10.7554/eLife.88492)
Supplement: Figure 1—figure supplement 3—source data 1. [file elife-88492-fig1-figsupp3-data1.zip]

Archive with 59 entries (50 files):
- Figure 1 - figure supplement 3 - source data 1/
- Figure 1 - figure supplement 3 - source data 1/AlphaFold CT/
- Figure 1 - figure supplement 3 - source data 1/AlphaFold FL/
- Figure 1 - figure supplement 3 - source data 1/Rosetta/
- Figure 1 - figure supplement 3 - source data 1/RaptorX/
- Figure 1 - figure supplement 3 - source data 1/Figure 1 - figure supplement 3 - unedited.jpg
- __MACOSX/Figure 1 - figure supplement 3 - source data 1/._Figure 1 - figure supplement 3 - unedited.jpg
- Figure 1 - figure supplement 3 - source data 1/LOMETS1/
- Figure 1 - figure supplement 3 - source data 1/Rosetta FL/
- Figure 1 - figure supplement 3 - source data 1/QUARK/
- Figure 1 - figure supplement 3 - source data 1/RosettaFold/
- Figure 1 - figure supplement 3 - source data 1/AlphaFold CT/AlphaFold_Backbone_RMSD.xlsx
- __MACOSX/Figure 1 - figure supplement 3 - source data 1/AlphaFold CT/._AlphaFold_Backbone_RMSD.xlsx
- Figure 1 - figure supplement 3 - source data 1/AlphaFold CT/AlphaFold_Init.pse
- __MACOSX/Figure 1 - figure supplement 3 - source data 1/AlphaFold CT/._AlphaFold_Init.pse
- Figure 1 - figure supplement 3 - source data 1/AlphaFold CT/AlphaFold_Final.pse
- __MACOSX/Figure 1 - figure supplement 3 - source data 1/AlphaFold CT/._AlphaFold_Final.pse
- Figure 1 - figure supplement 3 - source data 1/AlphaFold FL/AlphaFold_FL_Final.pse
- __MACOSX/Figure 1 - figure supplement 3 - source data 1/AlphaFold FL/._AlphaFold_FL_Final.pse
- Figure 1 - figure supplement 3 - source data 1/AlphaFold FL/AlphaFold_FL_RMSD_Backbone.xlsx
- __MACOSX/Figure 1 - figure supplement 3 - source data 1/AlphaFold FL/._AlphaFold_FL_RMSD_Backbone.xlsx
- Figure 1 - figure supplement 3 - source data 1/AlphaFold FL/AlphaFold_FL_Init.pse
- __MACOSX/Figure 1 - figure supplement 3 - source data 1/AlphaFold FL/._AlphaFold_FL_Init.pse
- Figure 1 - figure supplement 3 - source data 1/Rosetta/Rosetta_Fin.pse
- __MACOSX/Figure 1 - figure supplement 3 - source data 1/Rosetta/._Rosetta_Fin.pse
- Figure 1 - figure supplement 3 - source data 1/Rosetta/Rosetta_Init.pse
- __MACOSX/Figure 1 - figure supplement 3 - source data 1/Rosetta/._Rosetta_Init.pse
- Figure 1 - figure supplement 3 - source data 1/Rosetta/Rosetta_RMSD_backbone.xlsx
- __MACOSX/Figure 1 - figure supplement 3 - source data 1/Rosetta/._Rosetta_RMSD_backbone.xlsx
- Figure 1 - figure supplement 3 - source data 1/RaptorX/RaptorX_RMSD_backbone.xlsx
- __MACOSX/Figure 1 - figure supplement 3 - source data 1/RaptorX/._RaptorX_RMSD_backbone.xlsx
- Figure 1 - figure supplement 3 - source data 1/RaptorX/RaptorX_Init.pse
- __MACOSX/Figure 1 - figure supplement 3 - source data 1/RaptorX/._RaptorX_Init.pse
- Figure 1 - figure supplement 3 - source data 1/RaptorX/RaptorX_Fin.pse
- __MACOSX/Figure 1 - figure supplement 3 - source data 1/RaptorX/._RaptorX_Fin.pse
- Figure 1 - figure supplement 3 - source data 1/LOMETS1/LOMETS1_Init.pse
- __MACOSX/Figure 1 - figure supplement 3 - source data 1/LOMETS1/._LOMETS1_Init.pse
- Figure 1 - figure supplement 3 - source data 1/LOMETS1/LOMETS1_Fin.pse
- __MACOSX/Figure 1 - figure supplement 3 - source data 1/LOMETS1/._LOMETS1_Fin.pse
- Figure 1 - figure supplement 3 - source data 1/LOMETS1/LOMETS1_RMSD_backbone.csv
- __MACOSX/Figure 1 - figure supplement 3 - source data 1/LOMETS1/._LOMETS1_RMSD_backbone.csv
- Figure 1 - figure supplement 3 - source data 1/Rosetta FL/Rosetta_FL_Init.pse
- __MACOSX/Figure 1 - figure supplement 3 - source data 1/Rosetta FL/._Rosetta_FL_Init.pse
- Figure 1 - figure supplement 3 - source data 1/Rosetta FL/Rosetta_FL_Final.pse
- __MACOSX/Figure 1 - figure supplement 3 - source data 1/Rosetta FL/._Rosetta_FL_Final.pse
- Figure 1 - figure supplement 3 - source data 1/Rosetta FL/Rosetta_FL_RMSD_Backbone.xlsx
- __MACOSX/Figure 1 - figure supplement 3 - source data 1/Rosetta FL/._Rosetta_FL_RMSD_Backbone.xlsx
- Figure 1 - figure supplement 3 - source data 1/QUARK/QUARK1_Fin.pse
- __MACOSX/Figure 1 - figure supplement 3 - source data 1/QUARK/._QUARK1_Fin.pse
- Figure 1 - figure supplement 3 - source data 1/QUARK/QUARK1_Init.pse
- __MACOSX/Figure 1 - figure supplement 3 - source data 1/QUARK/._QUARK1_Init.pse
- Figure 1 - figure supplement 3 - source data 1/QUARK/QUARK1_RMSD_backbone.csv
- __MACOSX/Figure 1 - figure supplement 3 - source data 1/QUARK/._QUARK1_RMSD_backbone.csv
- Figure 1 - figure supplement 3 - source data 1/RosettaFold/RosettaFold_FInal.pse
- __MACOSX/Figure 1 - figure supplement 3 - source data 1/RosettaFold/._RosettaFold_FInal.pse
- Figure 1 - figure supplement 3 - source data 1/RosettaFold/RosettaFold_RMSD.xlsx
- __MACOSX/Figure 1 - figure supplement 3 - source data 1/RosettaFold/._RosettaFold_RMSD.xlsx
- Figure 1 - figure supplement 3 - source data 1/RosettaFold/RosettaFold_Init.pse
- __MACOSX/Figure 1 - figure supplement 3 - source data 1/RosettaFold/._RosettaFold_Init.pse
