# Supplementary material for: The intrinsically disordered cytoplasmic tail of a dendrite branching receptor uses two distinct mechanisms to regulate the actin cytoskeleton
Source: eLife. 2023 Aug 9;12:e88492. doi: 10.7554/eLife.88492 (PMC10411975; doi:10.7554/eLife.88492)
Supplement: Figure 1—figure supplement 3—source data 1. [file elife-88492-fig1-figsupp3-data1.zip › Figure 1 - figure supplement 3 - source data 1/LOMETS1/LOMETS1_RMSD_backbone.csv]

0	0.0004917
1	0.2104171
2	0.2215736
3.0000002	0.2850425
4	0.4264298
5	0.5339289
6.0000005	0.6733664
7.0000005	0.6248627
8	0.5870578
9	0.8040512
10	0.8126216
11.000001	0.682706
12.000001	0.6269598
13.000001	0.8113669
14.000001	0.7043395
15.000001	0.7587368
16	0.5863997
17	0.5438846
18	0.6790323
19	0.8430445
20	0.8468422
21.0000019	0.9077473
22.0000019	0.8489507
23.0000019	0.6366583
24.0000019	0.5725157
25.0000019	0.6680868
26.0000019	0.7559499
27.0000019	0.7375395
28.0000019	0.602457
29.0000019	0.6255172
30.0000019	0.6450053
31.0000019	0.7373964
32	0.7895003
33	0.7665346
34	0.9789079
35	0.9547457
36	0.7060344
37	0.7248179
38	0.741488
39	0.7540732
40	0.6855539
41.0000038	0.8366644
42.0000038	0.6973701
43.0000038	0.6858654
44.0000038	0.5936853
45.0000038	0.6217303
46.0000038	0.6653988
47.0000038	0.759633
48.0000038	0.702215
49.0000038	0.7756445
50.0000038	0.845871
51.0000038	0.6656913
52.0000038	0.7349522
53.0000038	0.6808608
54.0000038	0.7400401
55.0000038	0.7973378
56.0000038	0.7555894
57.0000038	0.6430627
58.0000038	0.7236519
59.0000038	0.6314858
60.0000038	0.659282
61.0000038	0.6023855
62.0000038	0.5434272
63.0000038	0.5924839
64	0.5942957
65	0.5447444
66	0.5286528
67	0.5055699
68	0.5788519
69	0.5749497
70	0.6105557
71	0.6167452
72	0.5405694
73	0.6195499
74	0.5953006
75	0.7502025
76	0.6563182
77	0.5484748
78	0.5167255
79	0.5737643
80	0.5910118
81.0000076	0.5716493
82.0000076	0.5241646
83.0000076	0.577135
84.0000076	0.6034799
85.0000076	0.5830793
86.0000076	0.5880436
87.0000076	0.7129759
88.0000076	0.5859092
89.0000076	0.6979675
90.0000076	0.7091274
91.0000076	0.6001727
92.0000076	0.5077741
93.0000076	0.5439528
94.0000076	0.605556
95.0000076	0.6868013
96.0000076	0.7277634
97.0000076	0.740787
98.0000076	0.8083736
99.0000076	0.628203
100.0000076	0.708597
101.0000076	0.9178557
102.0000076	0.6683608
103.0000076	0.6820872
104.0000076	0.6398197
105.0000076	0.8918663
106.0000076	0.7851354
107.0000076	0.7444559
108.0000076	0.7965986
109.0000076	0.7780564
110.0000076	0.6658276
111.0000076	0.7212499
112.0000076	0.8569589
113.0000076	0.7178895
114.0000076	0.6800744
115.0000076	0.6733553
116.0000076	0.7115023
117.0000076	0.7295054
118.0000076	0.9189537
119.0000076	0.7644055
120.0000076	0.6624283
121.0000076	0.693715
122.0000076	0.8916069
123.0000076	0.9699178
124.0000076	1.0180705
125.0000076	0.9307874
126.0000076	0.9786968
127.0000076	0.8679406
128	0.9578924
129	0.7746806
130	0.8000451
131	0.881629
132	0.980689
133	1.0005286
134	0.7623363
135	0.7546591
136	0.6850249
137	0.5415002
138	0.6121683
139	0.4868195
140	0.521519
141	0.5250685
142	0.4952056
143	0.5584313
144	0.4974331
145	0.5170932
146	0.5039946
147	0.5018452
148	0.4814329
149	0.5238134
150	0.5078892
151	0.4892295
152	0.5805132
153	0.578401
154	0.6013802
155	0.5307496
156	0.61133
157	0.5640616
158	0.5453178
159	0.4338566
160	0.459307
161.0000153	0.3998777
162.0000153	0.433075
163.0000153	0.421684
164.0000153	0.433698
165.0000153	0.4614436
166.0000153	0.4457
167.0000153	0.513106
168.0000153	0.4677607
169.0000153	0.5668507
170.0000153	0.5524088
171.0000153	0.5744467
172.0000153	0.4962397
173.0000153	0.5292842
174.0000153	0.5128843
175.0000153	0.5416194
176.0000153	0.4491325
177.0000153	0.5381267
178.0000153	0.5899708
179.0000153	0.5422389
180.0000153	0.5648878
181.0000153	0.5163279
182.0000153	0.482981
183.0000153	0.4966541
184.0000153	0.4617173
185.0000153	0.4531918
186.0000153	0.4982198
187.0000153	0.4746082
188.0000153	0.574267
189.0000153	0.5978116
190.0000153	0.6960128
191.0000153	0.5531616
192.0000153	0.5080845
193.0000153	0.5926343
194.0000153	0.545729
195.0000153	0.5482157
196.0000153	0.5113572
197.0000153	0.4984221
198.0000153	0.6122967
199.0000153	0.5186322
200.0000153	0.4975258
