# Supplementary material for: The intrinsically disordered cytoplasmic tail of a dendrite branching receptor uses two distinct mechanisms to regulate the actin cytoskeleton
Source: eLife. 2023 Aug 9;12:e88492. doi: 10.7554/eLife.88492 (PMC10411975; doi:10.7554/eLife.88492)
Supplement: Figure 1—figure supplement 3—source data 1. [file elife-88492-fig1-figsupp3-data1.zip › Figure 1 - figure supplement 3 - source data 1/QUARK/QUARK1_RMSD_backbone.csv]

0	0.000491
1.5000001	0.3019884
3.0000002	0.2615306
4.5	0.2851139
6.0000005	0.3361794
7.5000005	0.3510132
9	0.3571228
10.500001	0.3749049
12.000001	0.3948846
13.500001	0.4903305
15.000001	0.4843829
16.5	0.3637722
18	0.4033376
19.5	0.367191
21.0000019	0.3987471
22.5000019	0.3570858
24.0000019	0.3340306
25.5000019	0.344864
27.0000019	0.3749816
28.5000019	0.4056593
30.0000019	0.3767558
31.5000019	0.4081559
33	0.3227999
34.5	0.3331332
36	0.3727136
37.5	0.3823676
39	0.4247418
40.5000038	0.4313288
42.0000038	0.4163581
43.5000038	0.4380438
45.0000038	0.4556024
46.5000038	0.3972746
48.0000038	0.4791827
49.5000038	0.533045
51.0000038	0.4400485
52.5000038	0.4424067
54.0000038	0.4443534
55.5000038	0.4459451
57.0000038	0.3984383
58.5000038	0.4443052
60.0000038	0.4500076
61.5000038	0.4407951
63.0000038	0.5465695
64.5	0.5250886
66	0.4793328
67.5	0.528766
69	0.4737956
70.5	0.4517133
72	0.4237844
73.5	0.397588
75	0.4030167
76.5	0.4741225
78	0.4741955
79.5	0.4511718
81.0000076	0.4939553
82.5000076	0.5965143
84.0000076	0.5994446
85.5000076	0.5982301
87.0000076	0.6102437
88.5000076	0.5827972
90.0000076	0.5764581
91.5000076	0.5977973
93.0000076	0.5847868
94.5000076	0.5833784
96.0000076	0.5687548
97.5000076	0.5374637
99.0000076	0.5931904
100.5000076	0.5876065
102.0000076	0.6164156
103.5000076	0.5789135
105.0000076	0.5831862
106.5000076	0.5604038
108.0000076	0.6172228
109.5000076	0.535195
111.0000076	0.5857633
112.5000076	0.5390322
114.0000076	0.5788675
115.5000076	0.558223
117.0000076	0.455538
118.5000076	0.5334083
120.0000076	0.5200579
121.5000076	0.5420814
123.0000076	0.5285112
124.5000076	0.52209
126.0000076	0.5977926
127.5000076	0.598276
129	0.4979996
130.5	0.5625133
132	0.6534526
133.5	0.6659223
135	0.6497732
136.5	0.6744006
138	0.6340029
139.5	0.6621547
141	0.6342462
142.5	0.6334513
144	0.6807964
145.5	0.6621954
147	0.6628544
148.5	0.6774269
150	0.6631302
151.5	0.669086
153	0.6493405
154.5	0.6450225
156	0.6577737
157.5	0.6240017
159	0.6974713
160.5	0.6738235
162.0000153	0.6158967
163.5000153	0.635565
165.0000153	0.6642596
166.5000153	0.6091515
168.0000153	0.5547903
169.5000153	0.590053
171.0000153	0.5947177
172.5000153	0.5615853
174.0000153	0.5640024
175.5000153	0.5170499
177.0000153	0.619506
178.5000153	0.5497132
180.0000153	0.5779891
181.5000153	0.682476
183.0000153	0.5146728
184.5000153	0.5833193
186.0000153	0.6298739
187.5000153	0.7252279
189.0000153	0.6874266
190.5000153	0.7727668
192.0000153	0.7490938
193.5000153	0.7394113
195.0000153	0.7415784
196.5000153	0.5638357
198.0000153	0.5524865
199.5000153	0.6500905
201.0000153	0.5846484
202.5000153	0.6581193
204.0000153	0.5908778
205.5000153	0.5776042
207.0000153	0.5666116
208.5000153	0.6336155
210.0000153	0.5486295
211.5000153	0.5231814
213.0000153	0.5577103
214.5000153	0.6309865
216.0000153	0.5789592
217.5000153	0.5076758
219.0000153	0.5018615
220.5000153	0.5683761
222.0000153	0.6095019
223.5000153	0.6594391
225.0000153	0.6600344
226.5000153	0.6451096
228.0000153	0.5595104
229.5000153	0.5557849
231.0000153	0.5566795
232.5000153	0.5853539
234.0000153	0.6842904
235.5000153	0.668982
237.0000153	0.6519604
238.5000153	0.5586087
240.0000153	0.6081674
241.5000153	0.6314949
243.0000153	0.612596
244.5000153	0.7231964
246.0000153	0.5510073
247.5000153	0.5551724
249.0000153	0.5511173
250.5000153	0.5978996
252.0000153	0.476594
253.5000153	0.6134947
255.0000153	0.5380213
256.5	0.5565998
258	0.6538131
259.5	0.7085885
261	0.709382
262.5	0.6910889
264	0.6440272
265.5	0.6803094
267	0.6608782
268.5	0.5788635
270	0.6601465
271.5	0.4416037
273	0.7121522
274.5	0.7036267
276	0.5763496
277.5	0.6488965
279	0.512503
280.5	0.5869232
282	0.6286297
283.5	0.6543837
285	0.7016758
286.5	0.6273702
288	0.6526676
289.5	0.6662786
291	0.6454656
292.5	0.6699715
294	0.6146897
295.5	0.6428651
297	0.6243691
298.5	0.5767779
300	0.6531559
301.5	0.6325129
303	0.6674961
304.5	0.6471355
306	0.6172342
307.5	0.6810202
309	0.7277125
310.5	0.6841685
312	0.6933247
313.5	0.6783554
315	0.7158558
316.5	0.7439531
318	0.6389894
319.5	0.6800303
321	0.6801085
322.5000305	0.7113256
324.0000305	0.7044883
325.5000305	0.7425859
327.0000305	0.799913
328.5000305	0.7578011
330.0000305	0.7417725
331.5000305	0.731241
333.0000305	0.9820086
334.5000305	0.9306757
336.0000305	0.8836443
337.5000305	0.8889479
339.0000305	0.9072788
340.5000305	0.8347133
342.0000305	0.8691434
343.5000305	0.7516767
345.0000305	0.7777535
346.5000305	0.7490464
348.0000305	0.7570357
349.5000305	0.7251946
351.0000305	0.7787312
352.5000305	0.768618
354.0000305	0.6941168
355.5000305	0.7250172
357.0000305	0.7693206
358.5000305	0.6754921
360.0000305	0.6675394
361.5000305	0.6710233
363.0000305	0.6641998
364.5000305	0.6030068
366.0000305	0.7357073
367.5000305	0.6011306
369.0000305	0.735069
370.5000305	0.6539009
372.0000305	0.6760964
373.5000305	0.6571769
375.0000305	0.610644
376.5000305	0.690971
378.0000305	0.7032472
379.5000305	0.7574967
381.0000305	0.694738
382.5000305	0.7076113
384.0000305	0.759486
385.5000305	0.7080525
387.0000305	0.7004211
388.5000305	0.769838
390.0000305	0.8513485
391.5000305	0.769151
393.0000305	0.7798808
394.5000305	0.8001254
396.0000305	0.7901821
397.5000305	0.7647074
399.0000305	0.7009335
400.5000305	0.6987032
402.0000305	0.6814753
403.5000305	0.7344795
405.0000305	0.6720069
406.5000305	0.6447949
408.0000305	0.6693473
409.5000305	0.6281078
411.0000305	0.601897
412.5000305	0.5744685
414.0000305	0.694361
415.5000305	0.6679932
417.0000305	0.6385639
418.5000305	0.5592548
420.0000305	0.5230272
421.5000305	0.5860346
423.0000305	0.5271121
424.5000305	0.600445
426.0000305	0.6707106
427.5000305	0.6145202
429.0000305	0.5586677
430.5000305	0.5124862
432.0000305	0.5558789
433.5000305	0.5134558
435.0000305	0.506705
436.5000305	0.57266
438.0000305	0.587734
439.5000305	0.5800828
441.0000305	0.5961428
442.5000305	0.5759337
444.0000305	0.6938599
445.5000305	0.6951047
447.0000305	0.7153122
448.5000305	0.7163979
450.0000305	0.6629953
451.5000305	0.6505063
453.0000305	0.5453337
454.5000305	0.5354882
456.0000305	0.5598777
457.5000305	0.5871675
459.0000305	0.6099871
460.5000305	0.6788731
462.0000305	0.5904875
463.5000305	0.6371871
465.0000305	0.5962852
466.5000305	0.5582407
468.0000305	0.6392881
469.5000305	0.6669137
471.0000305	0.6305653
472.5000305	0.688321
474.0000305	0.597917
475.5000305	0.6875758
477.0000305	0.6525891
478.5000305	0.6602504
480.0000305	0.5984317
481.5000305	0.6266127
483.0000305	0.6849862
484.5000305	0.7522831
486.0000305	0.6241512
487.5000305	0.6955931
489.0000305	0.734592
490.5000305	0.7955758
492.0000305	0.6891925
493.5000305	0.7173574
495.0000305	0.7333465
496.5000305	0.808542
498.0000305	0.7598239
499.5000305	0.8853441
501.0000305	0.8511246
502.5000305	0.7705966
504.0000305	0.7203321
505.5000305	0.6017184
507.0000305	0.6949866
508.5000305	0.7679647
510.0000305	0.6910332
511.5000305	0.5788909
513	0.6545039
514.5	0.7026426
516	0.5810858
517.5	0.6562801
519	0.6548937
520.5	0.6110972
522	0.666284
523.5	0.6159302
525	0.6376109
526.5	0.6370434
528	0.6523324
529.5	0.6889556
531	0.7298998
532.5	0.6767253
534	0.7020352
535.5	0.6731146
537	0.6951412
538.5	0.7132484
540	0.6434509
541.5	0.6221521
543	0.6140246
544.5	0.6515269
546	0.6266702
547.5	0.5815535
549	0.6304348
550.5	0.6457571
552	0.6547093
553.5	0.693935
555	0.6819374
556.5	0.6437631
558	0.6370499
559.5	0.6714571
561	0.6422601
562.5	0.6731259
564	0.6488111
565.5	0.6985348
567	0.7112791
568.5	0.686613
570	0.7274524
571.5	0.723759
573	0.6821434
574.5	0.6130379
576	0.6239263
577.5	0.6017792
579	0.5008329
580.5	0.5116153
582	0.475902
583.5	0.5653971
585	0.6012804
586.5	0.6212119
588	0.633377
589.5	0.626225
591	0.6567586
592.5	0.5712886
594	0.5881649
595.5	0.639349
597	0.5761055
598.5	0.5650465
600	0.649951
601.5	0.6832073
603	0.6801928
604.5	0.6277538
606	0.7192961
607.5	0.7146831
609	0.6747738
610.5	0.5801603
612	0.6037908
613.5	0.5854484
615	0.5783217
616.5	0.6461319
618	0.6388999
619.5	0.6196499
621	0.6611122
622.5	0.6859183
624	0.6082011
625.5	0.5804834
627	0.6896054
628.5	0.7594125
630	0.9522227
631.5	0.8264037
633	0.8349696
634.5	0.8653624
636	0.7482149
637.5	0.8835956
639	0.8219321
640.5	0.6907285
642	0.7512192
643.500061	0.7187018
645.000061	0.6657943
646.500061	0.6043946
648.000061	0.6838577
649.500061	0.7025031
651.000061	0.6507342
652.500061	0.7360605
654.000061	0.767403
655.500061	0.7972099
657.000061	0.7573808
658.500061	0.648714
660.000061	0.7486612
661.500061	0.7117186
663.000061	0.6871372
664.500061	0.5982293
666.000061	0.5965397
667.500061	0.5934435
669.000061	0.5592605
670.500061	0.5884492
672.000061	0.6013494
673.500061	0.8173114
675.000061	0.7541214
676.500061	0.8139917
678.000061	0.7217798
679.500061	0.7413275
681.000061	0.7604726
682.500061	0.7905664
684.000061	0.8058581
685.500061	0.7640631
687.000061	0.7462578
688.500061	0.7991788
690.000061	0.8070047
691.500061	0.774192
693.000061	0.7666541
694.500061	0.8066247
696.000061	0.7903126
697.500061	0.762562
699.000061	0.7978035
700.500061	0.7953255
702.000061	0.7425032
703.500061	0.6720609
705.000061	0.8676156
706.500061	0.8069295
708.000061	0.7606396
709.500061	0.7003086
711.000061	0.785026
712.500061	0.761722
714.000061	0.7003568
715.500061	0.6523724
717.000061	0.6925588
718.500061	0.6715288
720.000061	0.6563982
721.500061	0.6196316
723.000061	0.5707656
724.500061	0.604459
726.000061	0.5836685
727.500061	0.6636512
729.000061	0.6254749
730.500061	0.6647609
732.000061	0.624785
733.500061	0.668836
735.000061	0.6759363
736.500061	0.6408464
738.000061	0.6318428
739.500061	0.719034
741.000061	0.6970353
742.500061	0.5846792
744.000061	0.5642175
745.500061	0.5987949
747.000061	0.628473
748.500061	0.7031991
750.000061	0.6590421
751.500061	0.6363884
753.000061	0.6967458
754.500061	0.723357
756.000061	0.6100436
757.500061	0.5937154
759.000061	0.6097396
760.500061	0.6123168
762.000061	0.7004777
763.500061	0.6158975
765.000061	0.5780425
766.500061	0.6003262
768.000061	0.6186993
769.500061	0.6339808
771.000061	0.6763356
772.500061	0.5621701
774.000061	0.5549263
775.500061	0.6006382
777.000061	0.6436489
778.500061	0.6046668
780.000061	0.5842718
781.500061	0.6361462
783.000061	0.7189079
784.500061	0.7014329
786.000061	0.6836531
787.500061	0.6699399
789.000061	0.7603968
790.500061	0.6668416
792.000061	0.7086
793.500061	0.7048209
795.000061	0.7589269
796.500061	0.74242
798.000061	0.7230747
799.500061	0.7353958
801.000061	0.7353395
802.500061	0.718391
804.000061	0.6947621
805.500061	0.6498542
807.000061	0.6609715
808.500061	0.6684353
810.000061	0.5850629
811.500061	0.6983209
813.000061	0.6904739
814.500061	0.6791648
816.000061	0.6602633
817.500061	0.556585
819.000061	0.5327018
820.500061	0.5872627
822.000061	0.6004979
823.500061	0.5898435
825.000061	0.6438093
826.500061	0.621419
828.000061	0.5534285
829.500061	0.5724251
831.000061	0.6315291
832.500061	0.6037101
834.000061	0.6642771
835.500061	0.5880893
837.000061	0.6006969
838.500061	0.5644265
840.000061	0.5453012
841.500061	0.5914619
843.000061	0.5744643
844.500061	0.5246376
846.000061	0.5361964
847.500061	0.5831431
849.000061	0.5557129
850.500061	0.7079626
852.000061	0.8102386
853.500061	0.7209239
855.000061	0.8302569
856.500061	0.6987261
858.000061	0.6389652
859.500061	0.5900356
861.000061	0.6436805
862.500061	0.7513344
864.000061	0.5800741
865.500061	0.682426
867.000061	0.8752878
868.500061	0.780091
870.000061	0.8157932
871.500061	0.7650371
873.000061	0.9530021
874.500061	0.8624318
876.000061	0.9964963
877.500061	0.9682033
879.000061	1.0584943
880.500061	1.0010437
882.000061	0.9347157
883.500061	0.998131
885.000061	1.0567755
886.500061	1.084088
888.000061	1.1436193
889.500061	1.221473
891.000061	0.9726651
892.500061	1.0994915
894.000061	1.2474431
895.500061	1.3019196
897.000061	1.3104366
898.500061	1.2492272
900.000061	1.2770915
901.500061	1.4572444
903.000061	1.4047632
904.500061	1.3792868
906.000061	1.3799022
907.500061	1.3319082
909.000061	1.3295133
910.500061	1.3516107
912.000061	1.3160678
913.500061	1.3493932
915.000061	1.2518991
916.500061	1.2474442
918.000061	1.0824131
919.500061	1.2841525
921.000061	1.2059436
922.500061	1.0992659
924.000061	1.0596145
925.500061	0.8998558
927.000061	1.1787026
928.500061	1.1105167
930.000061	1.0371081
931.500061	1.0291045
933.000061	1.0290052
934.500061	1.0811229
936.000061	1.1227772
937.500061	1.1559958
939.000061	1.1116757
940.500061	1.1922203
942.000061	1.0034961
943.500061	0.9486908
945.000061	0.9493197
946.500061	0.7851327
948.000061	0.6423163
949.500061	0.6951414
951.000061	0.6959953
952.500061	0.6333336
954.000061	0.7772925
955.500061	0.8440554
957.000061	0.7154112
958.500061	0.7013699
960.000061	0.7200232
961.500061	0.754895
963.000061	0.7549842
964.500061	0.8026369
966.000061	0.6908704
967.500061	0.6741357
969.000061	0.6968997
970.500061	0.7062361
972.000061	0.7382357
973.500061	0.6958939
975.000061	0.75351
976.500061	0.6514282
978.000061	0.7353994
979.500061	0.7916072
981.000061	0.8066372
982.500061	0.8557397
984.000061	0.7622668
985.500061	0.7665242
987.000061	0.7206737
988.500061	0.795835
990.000061	0.7712005
991.500061	0.7223155
993.000061	0.7927165
994.500061	0.7685165
996.000061	0.7486723
997.500061	0.6546211
999.000061	0.7457641
