# Supplementary material for: The intrinsically disordered cytoplasmic tail of a dendrite branching receptor uses two distinct mechanisms to regulate the actin cytoskeleton
Source: eLife. 2023 Aug 9;12:e88492. doi: 10.7554/eLife.88492 (PMC10411975; doi:10.7554/eLife.88492)
Supplement: Figure 2—source data 3. — These files can be opened using common NMR software, including NMRpipe (for processing) and Sparky (for visualization). This folder also contains an Excel sheet containing picked peak values and the assignments. [file elife-88492-fig2-data3.zip]

Archive with 9 entries (8 files):
- Figure 2 - source data 3/
- Figure 2 - source data 3/EXP-DAK220927 HPO30 3D NMR Assignment.xlsx
- __MACOSX/Figure 2 - source data 3/._EXP-DAK220927 HPO30 3D NMR Assignment.xlsx
- Figure 2 - source data 3/5-HNCA.zip
- __MACOSX/Figure 2 - source data 3/._5-HNCA.zip
- Figure 2 - source data 3/9-HNCOCA.zip
- __MACOSX/Figure 2 - source data 3/._9-HNCOCA.zip
- Figure 2 - source data 3/3-HNCO.zip
- __MACOSX/Figure 2 - source data 3/._3-HNCO.zip
