# Supplementary material for: The intrinsically disordered cytoplasmic tail of a dendrite branching receptor uses two distinct mechanisms to regulate the actin cytoskeleton
Source: eLife. 2023 Aug 9;12:e88492. doi: 10.7554/eLife.88492 (PMC10411975; doi:10.7554/eLife.88492)
Supplement: Figure 2—figure supplement 1—source data 2. [file elife-88492-fig2-figsupp1-data2.zip]

Archive with 7 entries (6 files):
- Figure 2 - figure supplement 1 - source data 2/
- Figure 2 - figure supplement 1 - source data 2/Figure 2B right raw image.jpg
- __MACOSX/Figure 2 - figure supplement 1 - source data 2/._Figure 2B right raw image.jpg
- Figure 2 - figure supplement 1 - source data 2/Figure 2 - figure supplement 1 unedited.jpg
- __MACOSX/Figure 2 - figure supplement 1 - source data 2/._Figure 2 - figure supplement 1 unedited.jpg
- Figure 2 - figure supplement 1 - source data 2/Figure 2B left raw image.jpg
- __MACOSX/Figure 2 - figure supplement 1 - source data 2/._Figure 2B left raw image.jpg
