# Supplementary material for: The intrinsically disordered cytoplasmic tail of a dendrite branching receptor uses two distinct mechanisms to regulate the actin cytoskeleton
Source: eLife. 2023 Aug 9;12:e88492. doi: 10.7554/eLife.88492 (PMC10411975; doi:10.7554/eLife.88492)
Supplement: Figure 2—figure supplement 1—source data 3. [file elife-88492-fig2-figsupp1-data3.zip]

Archive with 5 entries (4 files):
- Figure 2 - figure supplement 1 - source data 3/
- Figure 2 - figure supplement 1 - source data 3/Figure 2 - figure supplement 1 D GB1 Spectra.zip
- __MACOSX/Figure 2 - figure supplement 1 - source data 3/._Figure 2 - figure supplement 1 D GB1 Spectra.zip
- Figure 2 - figure supplement 1 - source data 3/Figure 2 - figure supplement 1 E GST-ICD Spectra.zip
- __MACOSX/Figure 2 - figure supplement 1 - source data 3/._Figure 2 - figure supplement 1 E GST-ICD Spectra.zip
