# Supplementary material for: The intrinsically disordered cytoplasmic tail of a dendrite branching receptor uses two distinct mechanisms to regulate the actin cytoskeleton
Source: eLife. 2023 Aug 9;12:e88492. doi: 10.7554/eLife.88492 (PMC10411975; doi:10.7554/eLife.88492)
Supplement: Figure 3—source data 1. [file elife-88492-fig3-data1.zip]

Archive with 13 entries (12 files):
- Figure 3 - source data 1/
- Figure 3 - source data 1/Figure 3 unedited.jpg
- __MACOSX/Figure 3 - source data 1/._Figure 3 unedited.jpg
- Figure 3 - source data 1/Figure 3B Raw image.jpg
- __MACOSX/Figure 3 - source data 1/._Figure 3B Raw image.jpg
- Figure 3 - source data 1/Figure 3C raw image.jpg
- __MACOSX/Figure 3 - source data 1/._Figure 3C raw image.jpg
- Figure 3 - source data 1/Figure 3D raw image.jpg
- __MACOSX/Figure 3 - source data 1/._Figure 3D raw image.jpg
- Figure 3 - source data 1/Figure 3A Left raw image.jpg
- __MACOSX/Figure 3 - source data 1/._Figure 3A Left raw image.jpg
- Figure 3 - source data 1/Figure 3A Right raw image.jpg
- __MACOSX/Figure 3 - source data 1/._Figure 3A Right raw image.jpg
