# Supplementary material for: The intrinsically disordered cytoplasmic tail of a dendrite branching receptor uses two distinct mechanisms to regulate the actin cytoskeleton
Source: eLife. 2023 Aug 9;12:e88492. doi: 10.7554/eLife.88492 (PMC10411975; doi:10.7554/eLife.88492)
Supplement: Figure 4—source data 2. [file elife-88492-fig4-data2.zip]

Archive with 3 entries (2 files):
- Figure 4 - source data 2/
- Figure 4 - source data 2/Figure 4C Source Data.xlsx
- __MACOSX/Figure 4 - source data 2/._Figure 4C Source Data.xlsx
