# Supplementary material for: The intrinsically disordered cytoplasmic tail of a dendrite branching receptor uses two distinct mechanisms to regulate the actin cytoskeleton
Source: eLife. 2023 Aug 9;12:e88492. doi: 10.7554/eLife.88492 (PMC10411975; doi:10.7554/eLife.88492)
Supplement: Figure 4—figure supplement 1—source data 1. [file elife-88492-fig4-figsupp1-data1.zip]

Archive with 19 entries (18 files):
- Figure 4 - figure supplement 1 - source data 1/
- Figure 4 - figure supplement 1 - source data 1/Figure 4 - figure supplement 1C bottom raw image.tif
- __MACOSX/Figure 4 - figure supplement 1 - source data 1/._Figure 4 - figure supplement 1C bottom raw image.tif
- Figure 4 - figure supplement 1 - source data 1/Figure 4 - figure supplement 1A middle raw image.jpg
- __MACOSX/Figure 4 - figure supplement 1 - source data 1/._Figure 4 - figure supplement 1A middle raw image.jpg
- Figure 4 - figure supplement 1 - source data 1/Figure 4 - figure supplement 1B left raw image.tif
- __MACOSX/Figure 4 - figure supplement 1 - source data 1/._Figure 4 - figure supplement 1B left raw image.tif
- Figure 4 - figure supplement 1 - source data 1/Figure 4 - figure supplement 1A right raw image.jpg
- __MACOSX/Figure 4 - figure supplement 1 - source data 1/._Figure 4 - figure supplement 1A right raw image.jpg
- Figure 4 - figure supplement 1 - source data 1/Figure 4 - figure supplement 1C top raw image.tif
- __MACOSX/Figure 4 - figure supplement 1 - source data 1/._Figure 4 - figure supplement 1C top raw image.tif
- Figure 4 - figure supplement 1 - source data 1/Figure 4 - figure supplement 1 unedited.jpg
- __MACOSX/Figure 4 - figure supplement 1 - source data 1/._Figure 4 - figure supplement 1 unedited.jpg
- Figure 4 - figure supplement 1 - source data 1/Figure 4 - figure supplement 1A left raw image.jpg
- __MACOSX/Figure 4 - figure supplement 1 - source data 1/._Figure 4 - figure supplement 1A left raw image.jpg
- Figure 4 - figure supplement 1 - source data 1/Figure 4 - figure supplement 1B middle raw image.tif
- __MACOSX/Figure 4 - figure supplement 1 - source data 1/._Figure 4 - figure supplement 1B middle raw image.tif
- Figure 4 - figure supplement 1 - source data 1/Figure 4 - figure supplement 1B right raw image.tif
- __MACOSX/Figure 4 - figure supplement 1 - source data 1/._Figure 4 - figure supplement 1B right raw image.tif
