# Supplementary material for: The intrinsically disordered cytoplasmic tail of a dendrite branching receptor uses two distinct mechanisms to regulate the actin cytoskeleton
Source: eLife. 2023 Aug 9;12:e88492. doi: 10.7554/eLife.88492 (PMC10411975; doi:10.7554/eLife.88492)
Supplement: Figure 4—figure supplement 3—source data 1. [file elife-88492-fig4-figsupp3-data1.zip]

Archive with 7 entries (6 files):
- Figure 4 - figure supplement 3 - source data 1/
- Figure 4 - figure supplement 3 - source data 1/FL alignment.pse
- __MACOSX/Figure 4 - figure supplement 3 - source data 1/._FL alignment.pse
- Figure 4 - figure supplement 3 - source data 1/Figure 4 - figure supplement 3 - unedited.jpg
- __MACOSX/Figure 4 - figure supplement 3 - source data 1/._Figure 4 - figure supplement 3 - unedited.jpg
- Figure 4 - figure supplement 3 - source data 1/CT alignment.pse
- __MACOSX/Figure 4 - figure supplement 3 - source data 1/._CT alignment.pse
