# Supplementary material for: The intrinsically disordered cytoplasmic tail of a dendrite branching receptor uses two distinct mechanisms to regulate the actin cytoskeleton
Source: eLife. 2023 Aug 9;12:e88492. doi: 10.7554/eLife.88492 (PMC10411975; doi:10.7554/eLife.88492)
Supplement: Figure 4—figure supplement 3—source data 2. [file elife-88492-fig4-figsupp3-data2.zip]

Archive with 15 entries (12 files):
- Figure 4 - figure supplement 3 - source data 2/
- Figure 4 - figure supplement 3 - source data 2/AFM FL Dimer/
- Figure 4 - figure supplement 3 - source data 2/AFM CT Dimer/
- Figure 4 - figure supplement 3 - source data 2/AFM FL Dimer/AFMFLDimer Fin.pse
- __MACOSX/Figure 4 - figure supplement 3 - source data 2/AFM FL Dimer/._AFMFLDimer Fin.pse
- Figure 4 - figure supplement 3 - source data 2/AFM FL Dimer/AFM FL Dimer RSMD Backbone.csv
- __MACOSX/Figure 4 - figure supplement 3 - source data 2/AFM FL Dimer/._AFM FL Dimer RSMD Backbone.csv
- Figure 4 - figure supplement 3 - source data 2/AFM FL Dimer/AFMFLDimer Init.pse
- __MACOSX/Figure 4 - figure supplement 3 - source data 2/AFM FL Dimer/._AFMFLDimer Init.pse
- Figure 4 - figure supplement 3 - source data 2/AFM CT Dimer/AFMCTDimer Fin.pse
- __MACOSX/Figure 4 - figure supplement 3 - source data 2/AFM CT Dimer/._AFMCTDimer Fin.pse
- Figure 4 - figure supplement 3 - source data 2/AFM CT Dimer/AFMCTDimer RMSD Backbone.csv
- __MACOSX/Figure 4 - figure supplement 3 - source data 2/AFM CT Dimer/._AFMCTDimer RMSD Backbone.csv
- Figure 4 - figure supplement 3 - source data 2/AFM CT Dimer/AFMCTDimer Init.pse
- __MACOSX/Figure 4 - figure supplement 3 - source data 2/AFM CT Dimer/._AFMCTDimer Init.pse
