# Supplementary material for: The intrinsically disordered cytoplasmic tail of a dendrite branching receptor uses two distinct mechanisms to regulate the actin cytoskeleton
Source: eLife. 2023 Aug 9;12:e88492. doi: 10.7554/eLife.88492 (PMC10411975; doi:10.7554/eLife.88492)
Supplement: Figure 4—figure supplement 3—source data 2. [file elife-88492-fig4-figsupp3-data2.zip › Figure 4 - figure supplement 3 - source data 2/AFM FL Dimer/AFM FL Dimer RSMD Backbone.csv]

0	0.0005064
0.5	0.5376448
1	0.7258871
1.5000001	0.8238674
2	0.8871126
2.5	1.1036388
3.0000002	1.0982128
3.5000002	1.1711725
4	1.2754999
4.5	1.3905661
5	1.2797236
5.5000005	1.3851255
6.0000005	1.4019048
6.5000005	1.3791106
7.0000005	1.4086791
7.5000005	1.3410527
8	1.3442371
8.5	1.4005793
9	1.4197979
9.5	1.4585605
10	1.3946706
10.500001	1.5148082
11.000001	1.5332191
11.500001	1.6120433
12.000001	1.7353979
12.500001	1.6500715
13.000001	1.8206397
13.500001	1.7870654
14.000001	1.8911619
14.500001	1.905466
15.000001	1.8709967
15.500001	2.0216792
16	2.0725996
16.5	2.0750721
17	2.1188779
17.5	2.1122468
18	2.0450931
18.5	1.9892436
19	1.9682397
19.5	2.0004954
20	1.9550413
20.5000019	1.9684341
21.0000019	2.0401452
21.5000019	2.0981581
22.0000019	2.0866005
22.5000019	2.0614347
23.0000019	2.1027136
23.5000019	2.1150281
24.0000019	2.0398037
24.5000019	2.0561147
25.0000019	2.0711462
25.5000019	2.0935814
26.0000019	2.095763
26.5000019	2.0976851
27.0000019	2.1175039
27.5000019	2.1410875
28.0000019	2.1258898
28.5000019	2.143594
29.0000019	2.135175
29.5000019	2.0932651
30.0000019	2.1188846
30.5000019	2.1205254
31.0000019	2.1151288
31.5000019	2.133657
32	2.1440504
32.5	2.1566677
33	2.0876808
33.5	2.076149
34	2.1393716
34.5	2.1505446
35	2.1624308
35.5	2.1277578
36	2.178654
36.5	2.1061487
37	2.0993955
37.5	2.0714638
38	2.1385343
38.5	2.0880749
39	2.0585055
39.5	2.051544
40	2.0682685
40.5000038	2.1104827
41.0000038	2.167249
41.5000038	2.167804
42.0000038	2.1606872
42.5000038	2.2028706
43.0000038	2.2056797
43.5000038	2.1929629
44.0000038	2.1782718
44.5000038	2.197859
45.0000038	2.2466602
45.5000038	2.1924899
46.0000038	2.2272863
46.5000038	2.1937623
47.0000038	2.2258162
47.5000038	2.1954136
48.0000038	2.2976625
48.5000038	2.2418792
49.0000038	2.3424208
49.5000038	2.3306601
50.0000038	2.3467374
50.5000038	2.3043003
51.0000038	2.2814991
51.5000038	2.2807336
52.0000038	2.3033311
52.5000038	2.2765777
53.0000038	2.2660975
53.5000038	2.2103875
54.0000038	2.1765244
54.5000038	2.185991
55.0000038	2.1762781
55.5000038	2.2380333
56.0000038	2.1531975
56.5000038	2.1603422
57.0000038	2.208868
57.5000038	2.1522062
58.0000038	2.0988414
58.5000038	2.245121
59.0000038	2.1820107
59.5000038	2.1717744
60.0000038	2.2469256
60.5000038	2.2787521
61.0000038	2.1671979
61.5000038	2.1999984
62.0000038	2.2182202
62.5000038	2.224299
63.0000038	2.270412
63.5000038	2.2443569
64	2.2495923
64.5	2.2615495
65	2.3462861
65.5	2.2814102
66	2.2355931
66.5	2.2655413
67	2.2595358
67.5	2.1997468
68	2.1507382
68.5	2.1406405
69	2.1666412
69.5	2.1515055
70	2.1519523
70.5	2.2848701
71	2.2482965
71.5	2.2770021
72	2.2477705
72.5	2.1545656
73	2.1623864
73.5	2.1936457
74	2.2229302
74.5	2.2166083
75	2.1801722
75.5	2.2079599
76	2.1486428
76.5	2.2277641
77	2.166748
77.5	2.11099
78	2.0940795
78.5	2.1230998
79	2.1899269
79.5	2.1705425
80	2.2192361
80.5000076	2.2167647
81.0000076	2.2022138
81.5000076	2.1691315
82.0000076	2.1534994
82.5000076	2.1549296
83.0000076	2.1134303
83.5000076	2.0708933
84.0000076	2.1621728
84.5000076	2.1430311
85.0000076	2.11747
85.5000076	2.0802093
86.0000076	2.0985591
86.5000076	2.1060519
87.0000076	2.0991292
87.5000076	2.0945318
88.0000076	2.0826352
88.5000076	2.1470571
89.0000076	2.1280682
89.5000076	2.1655915
90.0000076	2.1635275
90.5000076	2.1329994
91.0000076	2.0712693
91.5000076	2.0747492
92.0000076	2.0640266
92.5000076	2.040338
93.0000076	2.1007078
93.5000076	2.0270038
94.0000076	2.090126
94.5000076	2.101052
95.0000076	2.1266551
95.5000076	2.1530857
96.0000076	2.1090481
96.5000076	2.08758
97.0000076	2.1424487
97.5000076	2.1255822
98.0000076	2.1287808
98.5000076	2.2148948
99.0000076	2.1930499
99.5000076	2.1592929
100.0000076	2.2159414
100.5000076	2.1944735
101.0000076	2.1991286
101.5000076	2.243757
102.0000076	2.1395528
102.5000076	2.1443818
103.0000076	2.1390254
103.5000076	2.1651387
104.0000076	2.1257131
104.5000076	2.1469402
105.0000076	2.1583378
105.5000076	2.2107794
106.0000076	2.2251217
106.5000076	2.1686563
107.0000076	2.1302614
107.5000076	2.1767497
108.0000076	2.219219
108.5000076	2.1821308
109.0000076	2.2004669
109.5000076	2.2121086
110.0000076	2.214355
110.5000076	2.1992712
111.0000076	2.2309854
111.5000076	2.1939747
112.0000076	2.2558038
112.5000076	2.34184
113.0000076	2.2771018
113.5000076	2.2911518
114.0000076	2.2819958
114.5000076	2.3655193
115.0000076	2.3805804
115.5000076	2.2900968
116.0000076	2.2416523
116.5000076	2.264684
117.0000076	2.2961679
117.5000076	2.2783706
118.0000076	2.2292814
118.5000076	2.2982771
119.0000076	2.3645048
119.5000076	2.2646127
120.0000076	2.2888019
120.5000076	2.312362
121.0000076	2.2163684
121.5000076	2.2548153
122.0000076	2.2672923
122.5000076	2.2431092
123.0000076	2.2773945
123.5000076	2.2837617
124.0000076	2.2971594
124.5000076	2.2649322
125.0000076	2.2437479
125.5000076	2.2338781
126.0000076	2.2191784
126.5000076	2.2715368
127.0000076	2.2663634
127.5000076	2.3483474
128	2.3001587
128.5	2.3538883
129	2.3222642
129.5	2.3168187
130	2.3168747
130.5	2.3217354
131	2.2382572
131.5	2.3213975
132	2.3507009
132.5	2.3006361
133	2.2810919
133.5	2.2868309
134	2.2685423
134.5	2.3348582
135	2.2362616
135.5	2.3043849
136	2.2927098
136.5	2.2589893
137	2.2564571
137.5	2.2556
138	2.3142452
138.5	2.2737606
139	2.2929404
139.5	2.2201173
140	2.2398024
140.5	2.3191643
141	2.3675792
141.5	2.2198062
142	2.2235348
142.5	2.2015319
143	2.1970577
143.5	2.1648662
144	2.1917646
144.5	2.1602349
145	2.1717486
145.5	2.2842209
146	2.2737815
146.5	2.3251309
147	2.2806315
147.5	2.1704021
148	2.2234414
148.5	2.2168188
149	2.2355678
149.5	2.241401
150	2.3073118
150.5	2.2528777
151	2.2382176
151.5	2.2522054
152	2.2854264
152.5	2.2211761
153	2.2208819
153.5	2.2084343
154	2.2994378
154.5	2.287379
155	2.3307185
155.5	2.3035257
156	2.2977371
156.5	2.290699
157	2.2486887
157.5	2.2504539
158	2.182914
158.5	2.2399578
159	2.2330678
159.5	2.2223175
160	2.1606498
160.5	2.1480341
161.0000153	2.1620131
161.5000153	2.2059639
162.0000153	2.2909255
162.5000153	2.26668
163.0000153	2.2570305
163.5000153	2.2224107
164.0000153	2.2373741
164.5000153	2.2639678
165.0000153	2.2510164
165.5000153	2.2598474
166.0000153	2.2632627
166.5000153	2.2967436
167.0000153	2.2799325
167.5000153	2.309411
168.0000153	2.2592847
168.5000153	2.2902808
169.0000153	2.2721033
169.5000153	2.3121521
170.0000153	2.3071969
170.5000153	2.2806773
171.0000153	2.2111256
171.5000153	2.2682714
172.0000153	2.2817423
172.5000153	2.339417
173.0000153	2.3486772
173.5000153	2.3604369
174.0000153	2.3662841
174.5000153	2.3520787
175.0000153	2.3476684
175.5000153	2.3219385
176.0000153	2.338479
176.5000153	2.3254683
177.0000153	2.3918724
177.5000153	2.3545923
178.0000153	2.3702199
178.5000153	2.3267674
179.0000153	2.3417635
179.5000153	2.3646758
180.0000153	2.3495896
180.5000153	2.28915
181.0000153	2.317456
181.5000153	2.2885482
182.0000153	2.2782452
182.5000153	2.2806797
183.0000153	2.2838247
183.5000153	2.3360183
184.0000153	2.2846825
184.5000153	2.2027378
185.0000153	2.2502899
185.5000153	2.2263765
186.0000153	2.2501142
186.5000153	2.2308407
187.0000153	2.2052534
187.5000153	2.1767673
188.0000153	2.2025235
188.5000153	2.210428
189.0000153	2.1797183
189.5000153	2.1968057
190.0000153	2.2053084
190.5000153	2.1659904
191.0000153	2.1779082
191.5000153	2.2691498
192.0000153	2.2523685
192.5000153	2.2908905
193.0000153	2.286571
193.5000153	2.2592173
194.0000153	2.2413449
194.5000153	2.2290151
195.0000153	2.265043
195.5000153	2.2466972
196.0000153	2.2160141
196.5000153	2.2176678
197.0000153	2.1807168
197.5000153	2.2512679
198.0000153	2.2010577
198.5000153	2.2342622
199.0000153	2.2665863
199.5000153	2.2752378
200.0000153	2.2622335
200.5000153	2.2377408
201.0000153	2.3094232
201.5000153	2.3163741
202.0000153	2.2731111
202.5000153	2.3061392
203.0000153	2.3325117
203.5000153	2.2501276
204.0000153	2.2235985
204.5000153	2.2891726
205.0000153	2.2695384
205.5000153	2.2224967
206.0000153	2.2940271
206.5000153	2.275804
207.0000153	2.1842666
207.5000153	2.1581781
208.0000153	2.1401246
208.5000153	2.1309524
209.0000153	2.1522999
209.5000153	2.1702752
210.0000153	2.1855376
210.5000153	2.1559079
211.0000153	2.1739771
211.5000153	2.1901655
212.0000153	2.153219
212.5000153	2.1111798
213.0000153	2.0939512
213.5000153	2.0648477
214.0000153	2.0969024
214.5000153	2.1431994
215.0000153	2.1590436
215.5000153	2.1488755
216.0000153	2.1116452
216.5000153	2.1195471
217.0000153	2.1008608
217.5000153	2.1891534
218.0000153	2.1523011
