# Supplementary material for: The intrinsically disordered cytoplasmic tail of a dendrite branching receptor uses two distinct mechanisms to regulate the actin cytoskeleton
Source: eLife. 2023 Aug 9;12:e88492. doi: 10.7554/eLife.88492 (PMC10411975; doi:10.7554/eLife.88492)
Supplement: Figure 4—figure supplement 3—source data 2. [file elife-88492-fig4-figsupp3-data2.zip › Figure 4 - figure supplement 3 - source data 2/AFM CT Dimer/AFMCTDimer RMSD Backbone.csv]

0	0.0005025
0.5	0.3668288
1	0.3578817
1.5000001	0.502804
2	0.4685345
2.5	0.4053254
3.0000002	0.5222692
3.5000002	0.5697506
4	0.4852677
4.5	0.5597193
5	0.4937086
5.5000005	0.5963883
6.0000005	0.5804151
6.5000005	0.5608854
7.0000005	0.5534751
7.5000005	0.5264417
8	0.5775797
8.5	0.5460779
9	0.5475929
9.5	0.5077825
10	0.562084
10.500001	0.4791594
11.000001	0.4679041
11.500001	0.5347654
12.000001	0.5582421
12.500001	0.6072158
13.000001	0.701583
13.500001	0.6373353
14.000001	0.5916653
14.500001	0.6182294
15.000001	0.534601
15.500001	0.4875283
16	0.5710198
16.5	0.5364136
17	0.580315
17.5	0.5941797
18	0.5692418
18.5	0.539156
19	0.6018325
19.5	0.5896047
20	0.5803509
20.5000019	0.6824175
21.0000019	0.8004952
21.5000019	0.8007929
22.0000019	0.778869
22.5000019	0.7663642
23.0000019	0.6720938
23.5000019	0.6491753
24.0000019	0.7277197
24.5000019	0.7816271
25.0000019	0.7667601
25.5000019	0.7535974
26.0000019	0.782231
26.5000019	0.6114385
27.0000019	0.6139565
27.5000019	0.7114688
28.0000019	0.637371
28.5000019	0.6974689
29.0000019	0.6938025
29.5000019	0.7204112
30.0000019	0.7544202
30.5000019	0.7365969
31.0000019	0.7713636
31.5000019	0.7648653
32	0.6691254
32.5	0.7989767
33	0.7653003
33.5	0.8251054
34	0.8253851
34.5	0.8326489
35	0.8842824
35.5	0.8969378
36	0.9519185
36.5	0.95467
37	1.0037099
37.5	1.0224544
38	1.0566101
38.5	1.1356189
39	1.0039428
39.5	1.0183808
40	1.0369968
40.5000038	1.0687913
41.0000038	1.0474933
41.5000038	0.9777023
42.0000038	0.9352446
42.5000038	0.9408735
43.0000038	0.9809961
43.5000038	0.9831156
44.0000038	1.0222477
44.5000038	1.0374534
45.0000038	1.0588388
45.5000038	1.0494683
46.0000038	1.0428575
46.5000038	1.0338633
47.0000038	0.9978158
47.5000038	0.9980825
48.0000038	1.0134031
48.5000038	1.060783
49.0000038	1.0472641
49.5000038	0.9850609
50.0000038	1.0014148
50.5000038	1.0240544
51.0000038	1.041482
51.5000038	1.0495059
52.0000038	1.0368612
52.5000038	1.039109
53.0000038	0.9912993
53.5000038	1.0503956
54.0000038	1.0347224
54.5000038	1.0023258
55.0000038	1.0054774
55.5000038	1.0252373
56.0000038	1.0124271
56.5000038	1.0149245
57.0000038	1.0659662
57.5000038	1.0208019
58.0000038	1.0164973
58.5000038	1.0321814
59.0000038	0.9360548
59.5000038	1.0154257
60.0000038	1.0140061
60.5000038	1.032056
61.0000038	0.9914426
61.5000038	0.943348
62.0000038	0.9769826
62.5000038	1.0031036
63.0000038	0.9872016
63.5000038	0.9574319
64	0.8964467
64.5	0.9017785
65	1.0064484
65.5	0.9760638
66	0.9699613
66.5	1.0393822
67	0.9256275
67.5	0.9775262
68	0.9625379
68.5	0.8894247
69	0.8659934
69.5	0.8918391
70	0.8691801
70.5	0.9718491
71	0.9198871
71.5	0.927987
72	0.9506163
72.5	0.9535497
73	0.963298
73.5	0.9539839
74	0.9653279
74.5	0.8895103
75	0.8193735
75.5	0.9092836
76	0.9040915
76.5	0.9514112
77	1.0273136
77.5	0.9911579
78	1.0042125
78.5	1.00369
79	1.0294296
79.5	1.0262567
80	0.9924302
80.5000076	1.0161167
81.0000076	0.9988155
81.5000076	1.007476
82.0000076	0.9879157
82.5000076	0.9834616
83.0000076	0.9861176
83.5000076	0.8900703
84.0000076	0.9334574
84.5000076	0.929966
85.0000076	0.9322248
85.5000076	0.9543369
86.0000076	0.9954839
86.5000076	0.9919627
87.0000076	0.9548209
87.5000076	0.9822491
88.0000076	0.9678722
88.5000076	0.9497558
89.0000076	0.9190124
89.5000076	0.8776742
90.0000076	0.8799506
90.5000076	0.9526667
91.0000076	1.0557302
91.5000076	1.0868646
92.0000076	1.0837812
92.5000076	1.0768416
93.0000076	1.0743177
93.5000076	1.1100273
94.0000076	1.0582072
94.5000076	1.0356287
95.0000076	1.0616658
95.5000076	1.107663
96.0000076	1.029905
96.5000076	1.1128914
97.0000076	1.0823386
97.5000076	1.0134449
98.0000076	1.0238405
98.5000076	0.9575175
99.0000076	1.0102862
99.5000076	1.0362968
100.0000076	1.0636796
100.5000076	0.9842494
101.0000076	0.9604678
101.5000076	1.0090764
102.0000076	1.0230455
102.5000076	1.0268745
103.0000076	1.0519733
103.5000076	1.00044
104.0000076	0.9749892
104.5000076	0.9557025
105.0000076	0.966393
105.5000076	0.969882
106.0000076	0.9675186
106.5000076	0.9599268
107.0000076	0.9923764
107.5000076	1.0064387
108.0000076	0.9470387
108.5000076	0.8711255
109.0000076	0.8288293
109.5000076	0.8346815
110.0000076	0.8897578
110.5000076	0.9759998
111.0000076	0.9069274
111.5000076	0.9143497
112.0000076	0.8863777
112.5000076	0.9426642
113.0000076	0.967612
113.5000076	0.949375
114.0000076	1.0071485
114.5000076	0.9949104
115.0000076	0.8836563
115.5000076	0.9206131
116.0000076	0.8650168
116.5000076	0.9045847
117.0000076	0.9323725
117.5000076	0.989811
118.0000076	0.9810669
118.5000076	0.9654645
119.0000076	1.0122352
119.5000076	1.0795999
120.0000076	1.1885422
120.5000076	1.0336584
121.0000076	0.9810358
121.5000076	0.9493907
122.0000076	1.0060357
122.5000076	1.0252315
123.0000076	0.9901449
123.5000076	0.9608631
124.0000076	0.9810347
124.5000076	0.9594935
125.0000076	1.0027368
125.5000076	0.9853442
126.0000076	1.0306473
126.5000076	0.9783561
127.0000076	0.9945878
127.5000076	1.0291392
128	1.0439965
128.5	1.0472485
129	1.0112728
129.5	1.0584984
130	1.0178369
130.5	1.0053508
131	1.0150884
131.5	1.0233783
132	1.0066279
132.5	1.0095176
133	1.1204453
133.5	1.1541497
134	1.1079096
134.5	1.1236398
135	1.0908906
135.5	1.0703648
136	1.0511229
136.5	1.1097329
137	1.1473962
137.5	1.0777806
138	1.0699769
138.5	1.067292
139	1.1041745
139.5	1.1181048
140	1.1039604
140.5	1.0317543
141	1.0773749
141.5	1.049515
142	1.1261562
142.5	1.0968794
143	1.0553281
143.5	1.0129313
144	1.1396508
144.5	1.0876883
145	1.1113238
145.5	1.0697016
146	0.9860299
146.5	1.0664262
147	1.0134362
147.5	1.0469474
148	1.1610264
148.5	1.1156476
149	1.1068472
149.5	1.1308475
150	0.9269066
150.5	0.9808132
151	1.0371578
151.5	1.0790845
152	0.9101014
152.5	0.9854337
153	0.969662
153.5	0.9270788
154	0.7680542
154.5	0.7675105
155	0.8252971
155.5	0.8221309
156	0.7330674
156.5	0.7418328
157	0.749232
157.5	0.7713595
158	0.8592091
158.5	0.8607729
159	0.821456
159.5	0.7816302
160	0.807739
160.5	0.7992393
161.0000153	0.7412344
161.5000153	0.7642962
162.0000153	0.810541
162.5000153	0.7921043
163.0000153	0.8691653
163.5000153	0.907078
164.0000153	0.8238623
164.5000153	0.770955
165.0000153	0.7750688
165.5000153	0.7222577
166.0000153	0.7728618
166.5000153	0.823611
167.0000153	0.7850734
167.5000153	0.8407481
168.0000153	0.8091115
168.5000153	0.8052392
169.0000153	1.0043045
169.5000153	0.8874489
170.0000153	0.9339623
170.5000153	0.9615697
171.0000153	0.8970852
171.5000153	0.9320059
172.0000153	0.9167158
172.5000153	0.9139698
173.0000153	0.9885955
173.5000153	0.8109083
174.0000153	0.8439822
174.5000153	0.8664263
175.0000153	0.9666199
175.5000153	0.9851064
176.0000153	1.0352983
176.5000153	1.1215856
177.0000153	1.1904625
177.5000153	1.1631448
178.0000153	1.0874076
178.5000153	1.0048405
179.0000153	1.0862436
179.5000153	1.0752585
180.0000153	1.1333785
180.5000153	1.1004618
181.0000153	1.0969574
181.5000153	1.1077675
182.0000153	1.1371258
182.5000153	1.1451327
183.0000153	1.1311629
183.5000153	1.1504545
184.0000153	1.1567724
184.5000153	1.2042935
185.0000153	1.1805254
185.5000153	1.1881131
186.0000153	1.1803226
186.5000153	1.157509
187.0000153	1.1902841
187.5000153	1.222405
188.0000153	1.1953086
188.5000153	1.2506986
189.0000153	1.2201074
189.5000153	1.199646
190.0000153	1.2081467
190.5000153	1.2079436
191.0000153	1.1977669
191.5000153	1.1952062
192.0000153	1.1888888
192.5000153	1.1947814
193.0000153	1.1963962
193.5000153	1.2095177
194.0000153	1.2070649
194.5000153	1.2440284
195.0000153	1.2477779
195.5000153	1.2646079
196.0000153	1.2980635
196.5000153	1.257959
197.0000153	1.2047145
197.5000153	1.1910784
198.0000153	1.2664487
198.5000153	1.2776915
199.0000153	1.2516286
199.5000153	1.2084697
200.0000153	1.2233609
200.5000153	1.226984
201.0000153	1.2121733
201.5000153	1.167258
202.0000153	1.1957994
202.5000153	1.2161868
203.0000153	1.183751
203.5000153	1.2110943
204.0000153	1.2071056
204.5000153	1.2443855
205.0000153	1.2373319
205.5000153	1.2691686
206.0000153	1.2650183
206.5000153	1.2443316
207.0000153	1.2658272
207.5000153	1.2951893
208.0000153	1.2972546
208.5000153	1.2211429
209.0000153	1.2703123
209.5000153	1.2195967
210.0000153	1.217788
210.5000153	1.2096354
211.0000153	1.1555178
211.5000153	1.1756014
212.0000153	1.1863699
212.5000153	1.1764542
213.0000153	1.1818252
213.5000153	1.1783305
214.0000153	1.2274659
214.5000153	1.3368794
215.0000153	1.3027176
215.5000153	1.3166009
216.0000153	1.3148887
216.5000153	1.2981402
217.0000153	1.2720487
217.5000153	1.2865818
218.0000153	1.2890108
218.5000153	1.2466238
219.0000153	1.2937093
219.5000153	1.3260143
220.0000153	1.331201
220.5000153	1.3235184
221.0000153	1.3611579
221.5000153	1.3365412
222.0000153	1.3401026
222.5000153	1.3866704
223.0000153	1.3133008
223.5000153	1.3102516
224.0000153	1.288819
224.5000153	1.2937949
225.0000153	1.186547
225.5000153	1.2605846
226.0000153	1.1990814
226.5000153	1.2214273
227.0000153	1.2192413
227.5000153	1.3155415
228.0000153	1.2794281
228.5000153	1.2602534
229.0000153	1.2191344
229.5000153	1.248343
230.0000153	1.218053
230.5000153	1.1569424
231.0000153	1.1555549
231.5000153	1.2496134
232.0000153	1.1313581
232.5000153	1.1336247
233.0000153	1.2114304
233.5000153	1.2960101
234.0000153	1.2384827
234.5000153	1.248654
235.0000153	1.2711622
235.5000153	1.2459217
236.0000153	1.2603594
236.5000153	1.2785628
237.0000153	1.2697806
237.5000153	1.2427801
238.0000153	1.2320796
238.5000153	1.2368551
239.0000153	1.2232586
239.5000153	1.2012762
240.0000153	1.2743585
240.5000153	1.3065766
241.0000153	1.2326214
241.5000153	1.2376714
242.0000153	1.2599519
242.5000153	1.2881526
243.0000153	1.2743868
243.5000153	1.2381173
244.0000153	1.2638396
244.5000153	1.26451
245.0000153	1.2345393
245.5000153	1.2077304
246.0000153	1.1040184
246.5000153	1.1302608
247.0000153	1.1996306
247.5000153	1.0927409
248.0000153	1.1212283
248.5000153	1.0589854
249.0000153	1.045819
249.5000153	1.0737722
250.0000153	1.0554662
250.5000153	1.0481
251.0000153	1.0976975
251.5000153	1.0818359
252.0000153	1.1064229
252.5000153	1.1054893
253.0000153	1.1392914
253.5000153	1.1257416
254.0000153	1.1635858
254.5000153	1.1462951
255.0000153	1.1591046
255.5000153	1.1415402
256	1.1313771
256.5	1.1256781
257	1.1475294
257.5	1.1190426
258	1.1006808
258.5	1.0879472
259	1.1441076
259.5	1.1319723
260	1.1393867
260.5	1.1350197
261	1.1488101
261.5	1.1529169
262	1.1428586
262.5	1.162423
263	1.1341503
263.5	1.042244
264	1.0904562
264.5	1.1083473
265	1.1355674
265.5	1.1223323
266	1.0878255
266.5	1.0903533
267	1.1486963
267.5	1.1077445
268	1.1290292
268.5	1.1095194
269	1.0611343
269.5	1.0416727
270	1.0758437
270.5	1.0350187
271	1.0196147
271.5	0.9999874
272	0.9984949
272.5	1.0243807
273	1.07054
273.5	1.0419713
274	1.0908809
274.5	1.0877587
275	1.0912862
275.5	1.1217555
276	1.1433601
276.5	1.1446029
277	1.1441547
277.5	1.1229904
