# Supplementary material for: The intrinsically disordered cytoplasmic tail of a dendrite branching receptor uses two distinct mechanisms to regulate the actin cytoskeleton
Source: eLife. 2023 Aug 9;12:e88492. doi: 10.7554/eLife.88492 (PMC10411975; doi:10.7554/eLife.88492)
Supplement: Figure 5—source data 1. [file elife-88492-fig5-data1.zip]

Archive with 15 entries (14 files):
- Figure 5 - source data 1/
- Figure 5 - source data 1/Figure 5C Actin Inhibition.xlsx
- __MACOSX/Figure 5 - source data 1/._Figure 5C Actin Inhibition.xlsx
- Figure 5 - source data 1/Figure 5A Source Data.csv
- __MACOSX/Figure 5 - source data 1/._Figure 5A Source Data.csv
- Figure 5 - source data 1/Figure 5F Source Data.csv
- __MACOSX/Figure 5 - source data 1/._Figure 5F Source Data.csv
- Figure 5 - source data 1/Figure 5 - unedited.jpg
- __MACOSX/Figure 5 - source data 1/._Figure 5 - unedited.jpg
- Figure 5 - source data 1/Figure 5D Source Data.csv
- __MACOSX/Figure 5 - source data 1/._Figure 5D Source Data.csv
- Figure 5 - source data 1/Figure 5E Source Data.csv
- __MACOSX/Figure 5 - source data 1/._Figure 5E Source Data.csv
- Figure 5 - source data 1/Figure 5B Source Data.csv
- __MACOSX/Figure 5 - source data 1/._Figure 5B Source Data.csv
