# Supplementary material for: The intrinsically disordered cytoplasmic tail of a dendrite branching receptor uses two distinct mechanisms to regulate the actin cytoskeleton
Source: eLife. 2023 Aug 9;12:e88492. doi: 10.7554/eLife.88492 (PMC10411975; doi:10.7554/eLife.88492)
Supplement: Figure 5—source data 1. [file elife-88492-fig5-data1.zip › Figure 5 - source data 1/Figure 5A Source Data.csv]

NOTE: values under the sample name denote RFU
time (s)	actin		time (s)	wrc		time (s)	wrc + rac		time (s)	wrc + rac + 10uM F/F-H Dmso		time (s)	wrc + rac + 10uM F/F-H rap
0	515		0	540		0	564		0	570		0	601
4.252	512		4.252	539		4.252	561		4.252	566		4.252	596
9.251	517		9.251	538		9.251	569		9.251	569		9.251	603
14.26	507		14.26	542		14.26	560		14.26	570		14.26	606
19.253	524		19.253	546		19.253	566		19.253	566		19.253	611
24.255	522		24.255	544		24.255	566		24.255	576		24.255	604
29.264	524		29.264	543		29.264	566		29.264	569		29.264	604
34.25	519		34.25	546		34.25	564		34.25	567		34.25	603
39.25	523		39.25	549		39.25	572		39.25	570		39.25	618
44.259	518		44.259	549		44.259	566		44.259	571		44.259	609
49.255	526		49.255	549		49.255	570		49.255	572		49.255	614
54.263	529		54.263	553		54.263	571		54.263	575		54.263	614
59.262	532		59.262	554		59.262	575		59.262	569		59.262	608
64.265	534		64.265	555		64.265	569		64.265	570		64.265	611
69.272	534		69.272	559		69.272	579		69.272	570		69.272	614
74.272	532		74.272	555		74.272	577		74.272	574		74.272	610
79.271	539		79.271	567		79.271	579		79.271	573		79.271	616
84.275	537		84.275	568		84.275	578		84.275	577		84.275	619
89.277	536		89.277	565		89.277	582		89.277	578		89.277	615
94.285	545		94.285	565		94.285	580		94.285	572		94.285	620
99.28	545		99.28	574		99.28	582		99.28	577		99.28	622
104.286	543		104.286	576		104.286	595		104.286	584		104.286	625
109.287	549		109.287	581		109.287	591		109.287	574		109.287	631
114.29	546		114.29	582		114.29	597		114.29	582		114.29	626
119.289	548		119.289	579		119.289	595		119.289	579		119.289	630
124.287	548		124.287	590		124.287	594		124.287	584		124.287	625
129.291	554		129.291	597		129.291	605		129.291	583		129.291	635
134.291	566		134.291	599		134.291	607		134.291	588		134.291	637
139.3	559		139.3	599		139.3	612		139.3	586		139.3	634
144.294	562		144.294	613		144.294	616		144.294	589		144.294	636
149.301	562		149.301	610		149.301	626		149.301	591		149.301	641
154.298	570		154.298	614		154.298	628		154.298	600		154.298	645
159.307	574		159.307	610		159.307	628		159.307	604		159.307	654
164.312	572		164.312	619		164.312	640		164.312	600		164.312	647
169.302	580		169.302	625		169.302	642		169.302	603		169.302	651
174.302	577		174.302	632		174.302	643		174.302	605		174.302	655
179.31	576		179.31	633		179.31	659		179.31	608		179.31	657
184.324	582		184.324	638		184.324	661		184.324	604		184.324	654
189.313	584		189.313	642		189.313	636		189.313	614		189.313	665
194.307	580		194.307	644		194.307	637		194.307	620		194.307	666
199.323	597		199.323	655		199.323	634		199.323	618		199.323	666
204.329	593		204.329	668		204.329	646		204.329	618		204.329	669
209.328	595		209.328	670		209.328	655		209.328	618		209.328	666
214.328	601		214.328	679		214.328	670		214.328	625		214.328	674
219.33	600		219.33	679		219.33	674		219.33	632		219.33	676
224.337	605		224.337	684		224.337	676		224.337	631		224.337	678
229.339	609		229.339	693		229.339	689		229.339	633		229.339	681
234.339	615		234.339	693		234.339	693		234.339	641		234.339	690
239.339	614		239.339	703		239.339	704		239.339	641		239.339	692
244.34	618		244.34	713		244.34	718		244.34	645		244.34	696
249.342	625		249.342	719		249.342	735		249.342	645		249.342	700
254.338	633		254.338	721		254.338	746		254.338	652		254.338	695
259.34	635		259.34	731		259.34	753		259.34	656		259.34	701
264.343	640		264.343	742		264.343	769		264.343	655		264.343	697
269.348	641		269.348	742		269.348	782		269.348	663		269.348	710
274.356	654		274.356	753		274.356	789		274.356	667		274.356	708
279.353	654		279.353	758		279.353	817		279.353	675		279.353	714
284.348	653		284.348	765		284.348	830		284.348	668		284.348	721
289.351	667		289.351	769		289.351	843		289.351	670		289.351	713
294.358	672		294.358	782		294.358	861		294.358	682		294.358	719
299.353	677		299.353	786		299.353	878		299.353	688		299.353	722
304.356	676		304.356	796		304.356	895		304.356	688		304.356	728
309.358	681		309.358	801		309.358	919		309.358	690		309.358	730
314.348	687		314.348	806		314.348	940		314.348	708		314.348	730
319.347	693		319.347	828		319.347	958		319.347	705		319.347	733
324.355	697		324.355	824		324.355	983		324.355	698		324.355	742
329.353	699		329.353	836		329.353	1007		329.353	707		329.353	747
334.355	705		334.355	844		334.355	1035		334.355	711		334.355	742
339.344	712		339.344	853		339.344	1066		339.344	717		339.344	749
344.359	718		344.359	863		344.359	1095		344.359	718		344.359	750
349.349	719		349.349	876		349.349	1123		349.349	726		349.349	757
354.354	735		354.354	877		354.354	1144		354.354	737		354.354	756
359.351	741		359.351	886		359.351	1180		359.351	733		359.351	765
364.351	745		364.351	903		364.351	1203		364.351	740		364.351	754
369.362	744		369.362	908		369.362	1246		369.362	744		369.362	768
374.353	752		374.353	914		374.353	1285		374.353	754		374.353	769
379.36	763		379.36	922		379.36	1321		379.36	756		379.36	768
384.361	767		384.361	934		384.361	1362		384.361	756		384.361	776
389.366	771		389.366	946		389.366	1401		389.366	757		389.366	774
394.368	780		394.368	960		394.368	1440		394.368	769		394.368	786
399.369	788		399.369	963		399.369	1492		399.369	780		399.369	785
404.385	783		404.385	969		404.385	1532		404.385	782		404.385	782
409.374	799		409.374	993		409.374	1582		409.374	786		409.374	790
414.37	798		414.37	991		414.37	1631		414.37	793		414.37	791
419.374	811		419.374	1005		419.374	1676		419.374	800		419.374	795
424.378	805		424.378	1015		424.378	1732		424.378	812		424.378	797
429.375	817		429.375	1027		429.375	1775		429.375	816		429.375	795
434.379	829		434.379	1039		434.379	1829		434.379	823		434.379	814
439.385	834		439.385	1049		439.385	1897		439.385	816		439.385	816
444.387	841		444.387	1058		444.387	1948		444.387	831		444.387	810
449.389	845		449.389	1069		449.389	2012		449.389	839		449.389	817
454.388	856		454.388	1077		454.388	2076		454.388	838		454.388	822
459.393	868		459.393	1087		459.393	2119		459.393	845		459.393	824
464.4	874		464.4	1101		464.4	2184		464.4	843		464.4	822
469.393	872		469.393	1117		469.393	2251		469.393	865		469.393	827
474.395	875		474.395	1121		474.395	2308		474.395	872		474.395	824
479.382	897		479.382	1134		479.382	2368		479.382	873		479.382	839
484.393	902		484.393	1147		484.393	2443		484.393	888		484.393	840
489.388	907		489.388	1153		489.388	2508		489.388	890		489.388	846
494.389	912		494.389	1173		494.389	2566		494.389	905		494.389	848
499.385	931		499.385	1188		499.385	2646		499.385	904		499.385	847
504.39	933		504.39	1191		504.39	2697		504.39	906		504.39	859
509.401	935		509.401	1207		509.401	2772		509.401	924		509.401	858
514.394	942		514.394	1226		514.394	2839		514.394	932		514.394	861
519.402	955		519.402	1228		519.402	2895		519.402	932		519.402	858
524.405	959		524.405	1242		524.405	2973		524.405	950		524.405	873
529.412	971		529.412	1254		529.412	3034		529.412	955		529.412	887
534.404	971		534.404	1272		534.404	3111		534.404	967		534.404	871
539.406	983		539.406	1274		539.406	3185		539.406	975		539.406	886
544.414	992		544.414	1296		544.414	3244		544.414	988		544.414	876
549.425	1009		549.425	1304		549.425	3307		549.425	987		549.425	879
554.425	1018		554.425	1312		554.425	3381		554.425	991		554.425	888
559.418	1019		559.418	1334		559.418	3445		559.418	1017		559.418	891
564.428	1018		564.428	1346		564.428	3513		564.428	1023		564.428	890
569.428	1031		569.428	1358		569.428	3599		569.428	1025		569.428	898
574.432	1046		574.432	1373		574.432	3654		574.432	1041		574.432	897
579.432	1047		579.432	1375		579.432	3718		579.432	1050		579.432	904
584.428	1051		584.428	1392		584.428	3782		584.428	1054		584.428	913
589.425	1063		589.425	1398		589.425	3877		589.425	1075		589.425	912
594.445	1081		594.445	1421		594.445	3907		594.445	1089		594.445	920
599.436	1089		599.436	1433		599.436	3981		599.436	1086		599.436	918
604.417	1089		604.417	1440		604.417	4044		604.417	1109		604.417	922
609.425	1099		609.425	1461		609.425	4095		609.425	1109		609.425	925
614.435	1104		614.435	1476		614.435	4161		614.435	1133		614.435	929
619.414	1117		619.414	1490		619.414	4230		619.414	1139		619.414	938
624.418	1134		624.418	1496		624.418	4286		624.418	1155		624.418	935
629.412	1134		629.412	1518		629.412	4329		629.412	1162		629.412	941
634.42	1146		634.42	1526		634.42	4379		634.42	1171		634.42	952
639.408	1164		639.408	1526		639.408	4441		639.408	1188		639.408	960
644.408	1160		644.408	1547		644.408	4523		644.408	1205		644.408	952
649.404	1171		649.404	1562		649.404	4542		649.404	1215		649.404	962
654.405	1177		654.405	1568		654.405	4595		654.405	1225		654.405	961
659.412	1188		659.412	1597		659.412	4643		659.412	1240		659.412	960
664.409	1204		664.409	1599		664.409	4694		664.409	1246		664.409	964
669.415	1200		669.415	1614		669.415	4744		669.415	1262		669.415	975
674.411	1218		674.411	1628		674.411	4809		674.411	1280		674.411	970
679.415	1222		679.415	1648		679.415	4829		679.415	1290		679.415	971
684.416	1234		684.416	1653		684.416	4905		684.416	1308		684.416	971
689.402	1239		689.402	1672		689.402	4934		689.402	1324		689.402	985
694.392	1254		694.392	1679		694.392	5001		694.392	1344		694.392	993
699.396	1257		699.396	1704		699.396	5007		699.396	1357		699.396	996
704.401	1275		704.401	1714		704.401	5078		704.401	1356		704.401	992
709.399	1272		709.399	1718		709.399	5125		709.399	1375		709.399	997
714.402	1291		714.402	1749		714.402	5161		714.402	1389		714.402	1005
719.407	1292		719.407	1753		719.407	5185		719.407	1407		719.407	1004
724.409	1302		724.409	1777		724.409	5250		724.409	1432		724.409	1016
729.407	1323		729.407	1794		729.407	5279		729.407	1434		729.407	1008
734.412	1322		734.412	1792		734.412	5314		734.412	1467		734.412	1021
739.413	1329		739.413	1814		739.413	5352		739.413	1481		739.413	1030
744.418	1352		744.418	1831		744.418	5384		744.418	1495		744.418	1019
749.417	1363		749.417	1841		749.417	5429		749.417	1511		749.417	1027
754.425	1370		754.425	1855		754.425	5457		754.425	1523		754.425	1032
759.424	1381		759.424	1884		759.424	5488		759.424	1551		759.424	1037
764.429	1389		764.429	1897		764.429	5524		764.429	1555		764.429	1041
769.428	1392		769.428	1917		769.428	5556		769.428	1574		769.428	1044
774.431	1398		774.431	1922		774.431	5581		774.431	1597		774.431	1045
779.431	1409		779.431	1927		779.431	5604		779.431	1618		779.431	1055
784.438	1419		784.438	1952		784.438	5645		784.438	1637		784.438	1053
789.435	1438		789.435	1963		789.435	5660		789.435	1650		789.435	1055
794.435	1433		794.435	1987		794.435	5702		794.435	1677		794.435	1065
799.434	1456		799.434	2007		799.434	5732		799.434	1696		799.434	1067
804.443	1469		804.443	2025		804.443	5760		804.443	1716		804.443	1073
809.44	1470		809.44	2035		809.44	5769		809.44	1727		809.44	1082
814.438	1479		814.438	2044		814.438	5809		814.438	1754		814.438	1085
819.446	1480		819.446	2067		819.446	5836		819.446	1775		819.446	1079
824.445	1505		824.445	2068		824.445	5859		824.445	1793		824.445	1086
829.455	1502		829.455	2084		829.455	5873		829.455	1812		829.455	1089
834.449	1524		834.449	2112		834.449	5911		834.449	1841		834.449	1103
839.448	1527		839.448	2125		839.448	5912		839.448	1839		839.448	1097
844.452	1541		844.452	2138		844.452	5940		844.452	1866		844.452	1116
849.46	1544		849.46	2155		849.46	5974		849.46	1887		849.46	1110
854.452	1558		854.452	2146		854.452	5983		854.452	1921		854.452	1116
859.453	1578		859.453	2188		859.453	6005		859.453	1951		859.453	1121
864.447	1584		864.447	2202		864.447	6004		864.447	1958		864.447	1128
869.449	1584		869.449	2200		869.449	6028		869.449	1979		869.449	1121
874.451	1597		874.451	2221		874.451	6078		874.451	1991		874.451	1134
879.446	1616		879.446	2247		879.446	6084		879.446	2023		879.446	1134
884.45	1628		884.45	2248		884.45	6114		884.45	2042		884.45	1133
889.454	1631		889.454	2273		889.454	6123		889.454	2057		889.454	1149
894.458	1642		894.458	2286		894.458	6116		894.458	2095		894.458	1146
899.449	1647		899.449	2299		899.449	6133		899.449	2113		899.449	1148
904.459	1658		904.459	2328		904.459	6144		904.459	2125		904.459	1159
909.454	1684		909.454	2346		909.454	6154		909.454	2151		909.454	1158
914.475	1675		914.475	2368		914.475	6194		914.475	2185		914.475	1161
919.476	1692		919.476	2365		919.476	6191		919.476	2207		919.476	1169
924.472	1709		924.472	2386		924.472	6213		924.472	2219		924.472	1167
929.475	1712		929.475	2399		929.475	6227		929.475	2255		929.475	1177
934.48	1725		934.48	2414		934.48	6257		934.48	2274		934.48	1176
939.485	1732		939.485	2438		939.485	6254		939.485	2290		939.485	1185
944.477	1743		944.477	2444		944.477	6227		944.477	2316		944.477	1190
949.48	1762		949.48	2460		949.48	6271		949.48	2322		949.48	1190
954.485	1762		954.485	2476		954.485	6286		954.485	2354		954.485	1201
959.488	1782		959.488	2480		959.488	6263		959.488	2389		959.488	1210
964.485	1781		964.485	2511		964.485	6286		964.485	2421		964.485	1208
969.484	1797		969.484	2520		969.484	6297		969.484	2441		969.484	1215
974.483	1812		974.483	2547		974.483	6323		974.483	2453		974.483	1213
979.488	1815		979.488	2552		979.488	6334		979.488	2474		979.488	1214
984.484	1831		984.484	2575		984.484	6338		984.484	2513		984.484	1215
989.487	1828		989.487	2573		989.487	6358		989.487	2530		989.487	1224
994.484	1848		994.484	2591		994.484	6354		994.484	2561		994.484	1239
999.499	1864		999.499	2606		999.499	6361		999.499	2555		999.499	1236
1004.503	1871		1004.503	2622		1004.503	6388		1004.503	2609		1004.503	1240
