# Supplementary material for: The intrinsically disordered cytoplasmic tail of a dendrite branching receptor uses two distinct mechanisms to regulate the actin cytoskeleton
Source: eLife. 2023 Aug 9;12:e88492. doi: 10.7554/eLife.88492 (PMC10411975; doi:10.7554/eLife.88492)
Supplement: Figure 5—source data 1. [file elife-88492-fig5-data1.zip › Figure 5 - source data 1/Figure 5F Source Data.csv]

NOTE: values under the sample name denote RFU
time (s)	actin		time (s)	100nM vca		time (s)	50nM vca		time (s)	50nM vca + 1uM F/F-H dmso		time (s)	50nM vca + 1uM F/F-H rap		time (s)	50nM vca + 0.1uM F/F-H rap
0	627		0	653		0	675		0	613		0	590		0	643
4.262	616		4.262	652		4.262	673		4.262	614		4.262	590		4.262	651
9.265	619		9.265	652		9.265	669		9.265	617		9.265	590		9.265	650
14.265	624		14.265	652		14.265	674		14.265	621		14.265	598		14.265	650
19.261	632		19.261	658		19.261	666		19.261	620		19.261	592		19.261	648
24.244	627		24.244	655		24.244	672		24.244	624		24.244	596		24.244	650
29.251	625		29.251	652		29.251	670		29.251	623		29.251	594		29.251	652
34.254	627		34.254	661		34.254	670		34.254	619		34.254	594		34.254	652
39.25	627		39.25	653		39.25	670		39.25	625		39.25	593		39.25	653
44.251	635		44.251	659		44.251	673		44.251	622		44.251	592		44.251	653
49.254	629		49.254	654		49.254	674		49.254	622		49.254	596		49.254	659
54.256	632		54.256	656		54.256	674		54.256	617		54.256	585		54.256	661
59.251	635		59.251	651		59.251	666		59.251	620		59.251	591		59.251	654
64.26	632		64.26	654		64.26	673		64.26	630		64.26	588		64.26	650
69.243	639		69.243	669		69.243	674		69.243	627		69.243	596		69.243	651
74.245	641		74.245	664		74.245	673		74.245	622		74.245	591		74.245	659
79.246	634		79.246	667		79.246	674		79.246	629		79.246	591		79.246	665
84.247	644		84.247	663		84.247	677		84.247	636		84.247	594		84.247	659
89.249	644		89.249	669		89.249	688		89.249	627		89.249	598		89.249	662
94.252	643		94.252	667		94.252	683		94.252	637		94.252	601		94.252	659
99.255	647		99.255	675		99.255	683		99.255	634		99.255	607		99.255	661
104.249	644		104.249	675		104.249	696		104.249	638		104.249	604		104.249	666
109.255	649		109.255	677		109.255	678		109.255	641		109.255	605		109.255	671
114.253	646		114.253	678		114.253	688		114.253	639		114.253	604		114.253	665
119.254	650		119.254	676		119.254	688		119.254	642		119.254	607		119.254	667
124.254	660		124.254	686		124.254	689		124.254	648		124.254	598		124.254	667
129.261	652		129.261	685		129.261	691		129.261	655		129.261	607		129.261	669
134.25	654		134.25	691		134.25	696		134.25	650		134.25	610		134.25	672
139.249	662		139.249	698		139.249	698		139.249	660		139.249	615		139.249	669
144.249	661		144.249	697		144.249	702		144.249	658		144.249	614		144.249	676
149.25	664		149.25	705		149.25	704		149.25	657		149.25	618		149.25	673
154.259	670		154.259	710		154.259	711		154.259	663		154.259	621		154.259	676
159.252	671		159.252	714		159.252	715		159.252	663		159.252	625		159.252	684
164.254	671		164.254	724		164.254	726		164.254	665		164.254	630		164.254	685
169.259	678		169.259	721		169.259	726		169.259	669		169.259	630		169.259	681
174.262	691		174.262	739		174.262	727		174.262	674		174.262	639		174.262	682
179.257	687		179.257	729		179.257	734		179.257	679		179.257	633		179.257	689
184.259	692		184.259	740		184.259	733		184.259	680		184.259	638		184.259	693
189.258	690		189.258	745		189.258	734		189.258	688		189.258	647		189.258	693
194.263	691		194.263	753		194.263	742		194.263	687		194.263	639		194.263	701
199.268	698		199.268	762		199.268	740		199.268	693		199.268	644		199.268	696
204.265	698		204.265	766		204.265	753		204.265	696		204.265	652		204.265	710
209.263	710		209.263	777		209.263	745		209.263	702		209.263	657		209.263	704
214.265	709		214.265	786		214.265	756		214.265	707		214.265	656		214.265	714
219.267	710		219.267	786		219.267	760		219.267	714		219.267	662		219.267	717
224.253	718		224.253	807		224.253	767		224.253	716		224.253	676		224.253	719
229.253	724		229.253	815		229.253	774		229.253	719		229.253	670		229.253	725
234.259	730		234.259	829		234.259	779		234.259	732		234.259	676		234.259	719
239.26	728		239.26	833		239.26	780		239.26	733		239.26	683		239.26	724
244.263	734		244.263	837		244.263	791		244.263	734		244.263	681		244.263	726
249.262	736		249.262	859		249.262	797		249.262	746		249.262	691		249.262	739
254.257	740		254.257	869		254.257	799		254.257	747		254.257	694		254.257	740
259.259	742		259.259	881		259.259	806		259.259	755		259.259	699		259.259	744
264.267	745		264.267	896		264.267	819		264.267	763		264.267	699		264.267	741
269.266	752		269.266	898		269.266	820		269.266	764		269.266	703		269.266	753
274.258	763		274.258	919		274.258	828		274.258	777		274.258	702		274.258	760
279.266	758		279.266	938		279.266	830		279.266	780		279.266	711		279.266	760
284.27	772		284.27	946		284.27	846		284.27	781		284.27	716		284.27	769
289.276	770		289.276	970		289.276	854		289.276	791		289.276	728		289.276	767
294.264	777		294.264	986		294.264	855		294.264	797		294.264	723		294.264	772
299.271	777		299.271	1009		299.271	865		299.271	811		299.271	732		299.271	770
304.274	787		304.274	1027		304.274	868		304.274	815		304.274	739		304.274	778
309.274	796		309.274	1047		309.274	875		309.274	817		309.274	737		309.274	788
314.273	799		314.273	1072		314.273	882		314.273	832		314.273	739		314.273	793
319.275	798		319.275	1084		319.275	887		319.275	831		319.275	760		319.275	798
324.274	804		324.274	1106		324.274	906		324.274	835		324.274	764		324.274	802
329.279	811		329.279	1131		329.279	908		329.279	848		329.279	767		329.279	802
334.279	817		334.279	1160		334.279	913		334.279	850		334.279	772		334.279	812
339.272	823		339.272	1184		339.272	926		339.272	870		339.272	775		339.272	808
344.276	830		344.276	1223		344.276	935		344.276	875		344.276	777		344.276	818
349.292	837		349.292	1243		349.292	947		349.292	881		349.292	783		349.292	832
354.298	842		354.298	1267		354.298	958		354.298	884		354.298	792		354.298	827
359.289	850		359.289	1302		359.289	969		359.289	899		359.289	801		359.289	837
364.292	850		364.292	1336		364.292	974		364.292	917		364.292	807		364.292	843
369.297	857		369.297	1362		369.297	991		369.297	912		369.297	815		369.297	841
374.297	856		374.297	1402		374.297	992		374.297	919		374.297	813		374.297	849
379.296	865		379.296	1434		379.296	1009		379.296	942		379.296	820		379.296	864
384.29	878		384.29	1472		384.29	1015		384.29	937		384.29	826		384.29	865
389.301	880		389.301	1508		389.301	1027		389.301	948		389.301	834		389.301	865
394.302	882		394.302	1550		394.302	1034		394.302	966		394.302	838		394.302	877
399.303	878		399.303	1591		399.303	1054		399.303	969		399.303	847		399.303	877
404.304	894		404.304	1631		404.304	1060		404.304	984		404.304	850		404.304	882
409.297	900		409.297	1667		409.297	1066		409.297	986		409.297	853		409.297	892
414.304	899		414.304	1720		414.304	1076		414.304	1004		414.304	861		414.304	892
419.305	914		419.305	1779		419.305	1096		419.305	1000		419.305	873		419.305	899
424.3	917		424.3	1817		424.3	1094		424.3	1018		424.3	877		424.3	912
429.3	921		429.3	1863		429.3	1108		429.3	1033		429.3	884		429.3	912
434.305	930		434.305	1921		434.305	1126		434.305	1048		434.305	886		434.305	912
439.304	945		439.304	1965		439.304	1138		439.304	1042		439.304	896		439.304	927
444.304	942		444.304	2020		444.304	1151		444.304	1066		444.304	893		444.304	929
449.31	956		449.31	2079		449.31	1159		449.31	1065		449.31	911		449.31	938
454.312	966		454.312	2138		454.312	1174		454.312	1090		454.312	911		454.312	939
459.313	962		459.313	2189		459.313	1195		459.313	1092		459.313	904		459.313	947
464.313	971		464.313	2240		464.313	1193		464.313	1111		464.313	928		464.313	949
469.319	972		469.319	2311		469.319	1212		469.319	1117		469.319	938		469.319	962
474.317	990		474.317	2379		474.317	1231		474.317	1143		474.317	941		474.317	971
479.318	982		479.318	2437		479.318	1236		479.318	1150		479.318	950		479.318	977
484.32	995		484.32	2529		484.32	1260		484.32	1156		484.32	961		484.32	984
489.317	1005		489.317	2577		489.317	1265		489.317	1167		489.317	960		489.317	997
494.327	1007		494.327	2647		494.327	1282		494.327	1175		494.327	974		494.327	998
499.319	1012		499.319	2724		499.319	1299		499.319	1188		499.319	974		499.319	1003
504.325	1019		504.325	2801		504.325	1291		504.325	1209		504.325	983		504.325	1012
509.322	1030		509.322	2878		509.322	1328		509.322	1214		509.322	994		509.322	1022
514.328	1029		514.328	2953		514.328	1333		514.328	1232		514.328	996		514.328	1028
519.316	1053		519.316	3021		519.316	1359		519.316	1244		519.316	997		519.316	1023
524.316	1052		524.316	3104		524.316	1370		524.316	1249		524.316	1015		524.316	1034
529.315	1047		529.315	3183		529.315	1381		529.315	1255		529.315	1024		529.315	1045
534.318	1063		534.318	3272		534.318	1396		534.318	1272		534.318	1022		534.318	1061
539.327	1068		539.327	3347		539.327	1415		539.327	1285		539.327	1045		539.327	1060
544.322	1080		544.322	3433		544.322	1427		544.322	1314		544.322	1039		544.322	1066
549.322	1084		549.322	3520		549.322	1440		549.322	1325		549.322	1049		549.322	1065
554.325	1094		554.325	3613		554.325	1462		554.325	1329		554.325	1058		554.325	1081
559.32	1096		559.32	3679		559.32	1476		559.32	1349		559.32	1058		559.32	1092
564.324	1100		564.324	3764		564.324	1486		564.324	1371		564.324	1067		564.324	1104
569.323	1116		569.323	3868		569.323	1504		569.323	1374		569.323	1089		569.323	1108
574.326	1130		574.326	3933		574.326	1531		574.326	1385		574.326	1092		574.326	1110
579.328	1132		579.328	4061		579.328	1532		579.328	1406		579.328	1094		579.328	1118
584.335	1135		584.335	4144		584.335	1560		584.335	1420		584.335	1100		584.335	1133
589.332	1141		589.332	4232		589.332	1581		589.332	1434		589.332	1110		589.332	1134
594.332	1164		594.332	4322		594.332	1595		594.332	1445		594.332	1115		594.332	1140
599.332	1159		599.332	4421		599.332	1604		599.332	1462		599.332	1128		599.332	1145
604.34	1173		604.34	4504		604.34	1630		604.34	1477		604.34	1127		604.34	1161
609.328	1178		609.328	4607		609.328	1641		609.328	1492		609.328	1147		609.328	1163
614.323	1189		614.323	4691		614.323	1659		614.323	1501		614.323	1141		614.323	1172
619.306	1190		619.306	4779		619.306	1679		619.306	1515		619.306	1159		619.306	1175
624.313	1205		624.313	4890		624.313	1701		624.313	1537		624.313	1165		624.313	1186
629.316	1217		629.316	4965		629.316	1710		629.316	1560		629.316	1170		629.316	1195
634.312	1215		634.312	5054		634.312	1741		634.312	1557		634.312	1178		634.312	1200
639.316	1227		639.316	5119		639.316	1753		639.316	1593		639.316	1184		639.316	1202
644.317	1229		644.317	5225		644.317	1778		644.317	1611		644.317	1200		644.317	1221
649.325	1244		649.325	5321		649.325	1792		649.325	1614		649.325	1211		649.325	1225
654.327	1248		654.327	5392		654.327	1796		654.327	1633		654.327	1208		654.327	1237
659.317	1259		659.317	5488		659.317	1821		659.317	1659		659.317	1228		659.317	1246
664.328	1266		664.328	5573		664.328	1852		664.328	1668		664.328	1231		664.328	1250
669.328	1273		669.328	5645		669.328	1868		669.328	1690		669.328	1247		669.328	1266
674.33	1284		674.33	5746		674.33	1895		674.33	1694		674.33	1251		674.33	1264
679.322	1290		679.322	5824		679.322	1919		679.322	1718		679.322	1259		679.322	1265
684.329	1297		684.329	5895		684.329	1934		684.329	1730		684.329	1258		684.329	1282
689.333	1310		689.333	5977		689.333	1954		689.333	1746		689.333	1281		689.333	1296
694.335	1308		694.335	6077		694.335	1973		694.335	1771		694.335	1285		694.335	1297
699.338	1321		699.338	6135		699.338	1988		699.338	1786		699.338	1290		699.338	1319
704.335	1331		704.335	6225		704.335	2010		704.335	1784		704.335	1309		704.335	1321
709.338	1340		709.338	6296		709.338	2029		709.338	1821		709.338	1314		709.338	1333
714.34	1346		714.34	6345		714.34	2063		714.34	1830		714.34	1317		714.34	1336
719.343	1355		719.343	6425		719.343	2083		719.343	1845		719.343	1327		719.343	1347
724.336	1368		724.336	6501		724.336	2111		724.336	1881		724.336	1329		724.336	1359
729.343	1367		729.343	6569		729.343	2118		729.343	1893		729.343	1341		729.343	1360
734.351	1382		734.351	6611		734.351	2145		734.351	1902		734.351	1364		734.351	1371
739.356	1392		739.356	6683		739.356	2161		739.356	1934		739.356	1369		739.356	1378
744.356	1397		744.356	6764		744.356	2185		744.356	1950		744.356	1370		744.356	1389
749.351	1409		749.351	6823		749.351	2214		749.351	1963		749.351	1380		749.351	1395
754.362	1416		754.362	6864		754.362	2245		754.362	1980		754.362	1398		754.362	1411
759.359	1434		759.359	6937		759.359	2255		759.359	2002		759.359	1406		759.359	1417
764.359	1434		764.359	6982		764.359	2288		764.359	2022		764.359	1405		764.359	1430
769.361	1443		769.361	7034		769.361	2306		769.361	2055		769.361	1410		769.361	1448
774.359	1455		774.359	7067		774.359	2328		774.359	2058		774.359	1434		774.359	1441
779.368	1466		779.368	7163		779.368	2340		779.368	2084		779.368	1436		779.368	1448
784.368	1468		784.368	7193		784.368	2380		784.368	2103		784.368	1445		784.368	1471
789.369	1480		789.369	7222		789.369	2409		789.369	2115		789.369	1458		789.369	1469
794.367	1488		794.367	7286		794.367	2417		794.367	2142		794.367	1469		794.367	1483
799.364	1485		799.364	7325		799.364	2454		799.364	2166		799.364	1486		799.364	1497
804.37	1501		804.37	7369		804.37	2487		804.37	2192		804.37	1477		804.37	1506
809.368	1509		809.368	7403		809.368	2507		809.368	2197		809.368	1490		809.368	1512
814.374	1517		814.374	7459		814.374	2527		814.374	2223		814.374	1504		814.374	1526
819.375	1541		819.375	7484		819.375	2549		819.375	2249		819.375	1516		819.375	1534
824.361	1528		824.361	7520		824.361	2569		824.361	2274		824.361	1515		824.361	1542
829.356	1539		829.356	7570		829.356	2605		829.356	2294		829.356	1542		829.356	1556
834.365	1562		834.365	7570		834.365	2628		834.365	2299		834.365	1532		834.365	1554
839.364	1568		839.364	7601		839.364	2651		839.364	2332		839.364	1545		839.364	1576
844.369	1571		844.369	7640		844.369	2689		844.369	2348		844.369	1557		844.369	1583
849.369	1587		849.369	7631		849.369	2710		849.369	2369		849.369	1574		849.369	1586
854.373	1585		854.373	7703		854.373	2730		854.373	2382		854.373	1569		854.373	1602
859.355	1603		859.355	7710		859.355	2758		859.355	2420		859.355	1586		859.355	1614
864.353	1619		864.353	7785		864.353	2789		864.353	2448		864.353	1598		864.353	1622
869.354	1614		869.354	7783		869.354	2819		869.354	2460		869.354	1603		869.354	1627
874.359	1620		874.359	7793		874.359	2839		874.359	2494		874.359	1624		874.359	1636
879.352	1642		879.352	7789		879.352	2881		879.352	2502		879.352	1631		879.352	1655
884.358	1636		884.358	7823		884.358	2910		884.358	2521		884.358	1635		884.358	1659
889.351	1656		889.351	7851		889.351	2935		889.351	2550		889.351	1650		889.351	1675
894.35	1660		894.35	7866		894.35	2956		894.35	2584		894.35	1648		894.35	1679
899.359	1676		899.359	7858		899.359	3002		899.359	2595		899.359	1659		899.359	1699
904.361	1665		904.361	7868		904.361	3009		904.361	2621		904.361	1674		904.361	1706
909.358	1690		909.358	7900		909.358	3045		909.358	2633		909.358	1685		909.358	1699
914.358	1705		914.358	7910		914.358	3055		914.358	2674		914.358	1692		914.358	1716
919.357	1709		919.357	7913		919.357	3095		919.357	2679		919.357	1706		919.357	1731
924.364	1701		924.364	7932		924.364	3120		924.364	2707		924.364	1713		924.364	1730
929.361	1732		929.361	7961		929.361	3168		929.361	2736		929.361	1714		929.361	1746
934.363	1737		934.363	7942		934.363	3190		934.363	2754		934.363	1732		934.363	1764
939.364	1734		939.364	7951		939.364	3216		939.364	2781		939.364	1749		939.364	1779
944.366	1752		944.366	7949		944.366	3227		944.366	2798		944.366	1757		944.366	1796
949.368	1760		949.368	7983		949.368	3267		949.368	2835		949.368	1758		949.368	1792
954.368	1765		954.368	7992		954.368	3297		954.368	2857		954.368	1768		954.368	1805
959.364	1784		959.364	7970		959.364	3330		959.364	2869		959.364	1776		959.364	1820
964.368	1791		964.368	7971		964.368	3361		964.368	2897		964.368	1789		964.368	1818
969.375	1798		969.375	7977		969.375	3396		969.375	2911		969.375	1799		969.375	1833
974.375	1803		974.375	7992		974.375	3439		974.375	2945		974.375	1801		974.375	1847
979.374	1814		979.374	7999		979.374	3443		979.374	2963		979.374	1829		979.374	1859
984.375	1829		984.375	7992		984.375	3486		984.375	2989		984.375	1830		984.375	1859
989.382	1829		989.382	8006		989.382	3521		989.382	3032		989.382	1845		989.382	1871
994.384	1838		994.384	8002		994.384	3529		994.384	3034		994.384	1858		994.384	1891
999.379	1851		999.379	7996		999.379	3567		999.379	3069		999.379	1859		999.379	1890
1004.387	1853		1004.387	8008		1004.387	3618		1004.387	3108		1004.387	1873		1004.387	1900
