# Supplementary material for: The intrinsically disordered cytoplasmic tail of a dendrite branching receptor uses two distinct mechanisms to regulate the actin cytoskeleton
Source: eLife. 2023 Aug 9;12:e88492. doi: 10.7554/eLife.88492 (PMC10411975; doi:10.7554/eLife.88492)
Supplement: Figure 5—source data 1. [file elife-88492-fig5-data1.zip › Figure 5 - source data 1/Figure 5D Source Data.csv]

NOTE: values under the sample name denote RFU
time (s)	actin		time (s)	WRC			time (s)	WRC + 1uM F/F-H dmso		time (s)	WRC + 1uM F/F-H rap
0	579		0	579			0	547		0	584
4.266	582		4.271	582			4.247	548		4.173	583
9.268	579		9.266	579			9.255	548		9.17	579
14.268	582		14.266	582			14.27	548		14.171	586
19.273	575		19.27	578			19.269	546		19.169	582
24.273	579		24.27	576			24.268	546		24.172	582
29.269	578		29.276	573			29.274	551		29.177	580
34.277	583		34.269	576			34.273	549		34.171	578
39.274	586		39.268	587			39.273	551		39.176	582
44.277	587		44.271	581			44.278	556		44.171	592
49.277	590		49.274	589			49.273	562		49.174	588
54.276	585		54.276	590			54.28	555		54.182	582
59.277	592		59.274	595			59.278	555		59.181	585
64.275	593		64.28	584			64.277	556		64.181	591
69.278	594		69.283	586			69.268	552		69.185	588
74.277	594		74.287	598			74.279	561		74.185	582
79.28	597		79.283	601			79.278	558		79.188	563
84.276	601		84.283	597			84.271	562		84.183	561
89.275	601		89.284	603			89.278	564		89.183	559
94.277	603		94.293	606			94.281	563		94.176	565
99.282	602		99.285	605			99.281	567		99.179	565
104.279	615		104.284	609			104.279	572		104.173	569
109.28	605		109.291	611			109.287	566		109.18	570
114.277	611		114.296	618			114.28	576		114.177	566
119.284	610		119.294	610			119.286	578		119.182	567
124.291	617		124.292	624			124.285	582		124.186	571
129.285	610		129.291	616			129.286	589		129.179	579
134.285	615		134.296	630			134.287	581		134.186	578
139.285	621		139.297	629			139.287	583		139.185	582
144.294	626		144.293	630			144.288	589		144.185	582
149.29	619		149.292	634			149.288	593		149.182	587
154.29	635		154.299	635			154.294	601		154.185	587
159.292	634		159.302	639			159.292	604		159.196	590
164.294	636		164.302	640			164.283	605		164.2	602
169.297	635		169.296	649			169.282	610		169.197	596
174.293	636		174.306	652			174.285	619		174.198	599
179.294	634		179.315	665			179.287	618		179.201	603
184.301	646		184.321	664			184.286	618		184.203	608
189.302	637		189.311	658			189.286	629		189.204	614
194.299	648		194.319	674			194.29	633		194.203	611
199.295	649		199.32	680			199.298	639		199.206	609
204.304	647		204.328	666			204.287	638		204.21	613
209.307	654		209.324	679			209.291	641		209.207	627
214.307	657		214.317	690			214.291	653		214.207	622
219.311	670		219.325	703			219.293	657		219.201	627
224.316	662		224.328	695			224.3	654		224.204	636
229.316	667		229.329	703			229.294	666		229.211	640
234.318	678		234.325	713			234.296	670		234.205	645
239.316	679		239.324	712			239.298	671		239.21	648
244.316	686		244.329	722			244.299	675		244.211	664
249.317	688		249.324	719			249.299	686		249.214	655
254.317	689		254.327	728			254.299	693		254.214	667
259.322	695		259.322	737			259.301	697		259.217	667
264.312	696		264.332	742			264.306	702		264.214	668
269.322	704		269.331	748			269.308	708		269.217	683
274.322	703		274.327	757			274.303	716		274.203	683
279.329	712		279.335	758			279.306	717		279.199	684
284.319	712		284.335	760			284.303	723		284.207	693
289.334	715		289.334	769			289.311	734		289.204	701
294.335	716		294.331	768			294.306	738		294.212	704
299.338	719		299.33	786			299.309	748		299.209	703
304.328	726		304.34	786			304.312	751		304.222	710
309.34	732		309.337	787			309.316	762		309.205	717
314.344	733		314.341	802			314.317	762		314.233	728
319.341	746		319.341	808			319.316	777		319.214	736
324.347	744		324.344	810			324.317	783		324.215	738
329.344	754		329.344	824			329.323	792		329.208	739
334.343	760		334.344	826			334.328	797		334.214	761
339.35	760		339.331	838			339.322	805		339.211	758
344.35	760		344.352	845			344.319	808		344.214	763
349.35	768		349.337	863			349.332	816		349.205	765
354.35	780		354.347	859			354.331	829		354.199	774
359.351	781		359.336	868			359.331	840		359.2	783
364.352	782		364.345	868			364.329	841		364.2	796
369.347	792		369.35	876			369.341	853		369.208	800
374.35	799		374.349	891			374.336	856		374.21	804
379.353	796		379.343	892			379.344	868		379.205	813
384.357	800		384.348	908			384.344	884		384.205	814
389.352	821		389.349	908			389.344	880		389.21	829
394.359	814		394.349	908			394.347	890		394.213	834
399.354	829		399.348	939			399.349	890		399.212	833
404.358	836		404.353	927			404.348	914		404.21	849
409.357	842		409.354	950			409.348	922		409.211	854
414.365	839		414.356	944			414.349	926		414.216	859
419.361	845		419.355	956			419.352	936		419.223	864
424.363	849		424.356	972			424.351	951		424.219	872
429.368	858		429.359	973			429.353	957		429.223	880
434.364	870		434.363	987			434.351	962		434.225	889
439.372	871		439.358	996			439.359	969		439.228	899
444.37	878		444.359	1005			444.355	977		444.23	906
449.371	890		449.36	1016			449.349	989		449.225	915
454.369	892		454.366	1032			454.353	999		454.226	914
459.37	899		459.371	1021			459.357	1013		459.231	926
464.365	899		464.363	1042			464.362	1021		464.233	941
469.368	911		469.365	1054			469.358	1026		469.228	945
474.366	916		474.371	1069			474.361	1036		474.23	951
479.376	925		479.376	1070			479.36	1044		479.236	959
484.376	938		484.369	1074			484.367	1054		484.222	970
489.369	937		489.37	1087			489.367	1054		489.211	984
494.371	945		494.371	1097			494.371	1080		494.21	988
499.367	952		499.379	1106			499.369	1090		499.215	984
504.372	954		504.381	1118			504.368	1091		504.215	1010
509.374	960		509.37	1126			509.37	1108		509.219	1012
514.379	978		514.383	1134			514.374	1114		514.212	1021
519.373	981		519.386	1139			519.38	1128		519.223	1041
524.382	978		524.388	1159			524.355	1139		524.222	1044
529.383	987		529.381	1171			529.363	1147		529.231	1055
534.365	999		534.382	1187			534.353	1160		534.233	1071
539.364	1005		539.391	1190			539.363	1169		539.229	1069
544.371	1005		544.405	1195			544.366	1180		544.233	1078
549.371	1019		549.4	1217			549.362	1188		549.222	1082
554.37	1017		554.389	1214			554.359	1191		554.222	1099
559.367	1027		559.404	1233			559.362	1216		559.23	1108
564.37	1039		564.41	1244			564.366	1218		564.226	1116
569.374	1042		569.405	1251			569.365	1229		569.225	1124
574.381	1049		574.405	1256			574.364	1242		574.225	1128
579.357	1050		579.403	1271			579.364	1251		579.221	1145
584.362	1055		584.409	1274			584.366	1262		584.221	1155
589.362	1066		589.408	1291			589.372	1273		589.231	1160
594.366	1087		594.409	1302			594.371	1281		594.231	1174
599.361	1076		599.406	1306			599.371	1296		599.23	1187
604.358	1086		604.41	1314			604.377	1308		604.223	1192
609.369	1099		609.411	1337			609.379	1320		609.218	1203
614.371	1105		614.411	1333			614.374	1326		614.22	1219
619.376	1117		619.413	1354			619.374	1341		619.225	1223
624.368	1128		624.411	1358			624.377	1347		624.22	1238
629.375	1123		629.399	1371			629.384	1362		629.225	1247
634.378	1143		634.402	1383			634.389	1370		634.225	1254
639.377	1148		639.4	1391			639.381	1390		639.226	1269
644.373	1153		644.395	1406			644.384	1393		644.223	1279
649.375	1153		649.404	1412			649.386	1402		649.232	1288
654.377	1172		654.406	1420			654.386	1421		654.226	1295
659.384	1173		659.402	1437			659.39	1425		659.231	1307
664.382	1189		664.406	1457			664.391	1440		664.226	1321
669.391	1189		669.407	1450			669.398	1456		669.225	1331
674.39	1192		674.411	1476			674.397	1459		674.223	1345
679.393	1205		679.413	1487			679.399	1483		679.226	1354
684.393	1220		684.415	1495			684.39	1488		684.222	1371
689.393	1224		689.41	1507			689.399	1507		689.228	1372
694.389	1231		694.412	1517			694.394	1501		694.232	1379
699.394	1244		699.411	1534			699.402	1537		699.231	1397
704.4	1243		704.399	1534			704.387	1540		704.229	1411
709.397	1260		709.416	1549			709.379	1557		709.232	1414
714.392	1259		714.411	1562			714.383	1561		714.237	1422
719.399	1278		719.408	1584			719.389	1576		719.234	1437
724.403	1282		724.413	1589			724.39	1578		724.232	1450
729.4	1287		729.416	1595			729.384	1597		729.24	1461
734.397	1300		734.418	1615			734.386	1607		734.22	1474
739.399	1292		739.413	1609			739.402	1622		739.221	1492
744.405	1313		744.417	1628			744.403	1642		744.221	1495
749.404	1317		749.422	1657			749.403	1648		749.221	1510
754.403	1323		754.428	1643			754.401	1666		754.227	1517
759.4	1328		759.416	1661			759.405	1668		759.228	1539
764.41	1346		764.42	1673			764.406	1692		764.23	1542
769.407	1363		769.422	1699			769.408	1696		769.229	1556
774.406	1352		774.424	1715			774.411	1708		774.236	1570
779.413	1366		779.421	1718			779.41	1728		779.239	1578
784.409	1380		784.427	1725			784.411	1733		784.239	1598
789.41	1380		789.422	1743			789.411	1757		789.24	1597
794.408	1393		794.423	1767			794.411	1759		794.243	1613
799.414	1408		799.428	1756			799.408	1784		799.24	1623
804.41	1416		804.428	1769			804.411	1781		804.244	1632
809.413	1411		809.427	1807			809.412	1809		809.249	1649
814.415	1414		814.432	1803			814.412	1818		814.224	1665
819.413	1426		819.423	1806			819.415	1838		819.225	1675
824.421	1440		824.425	1819			824.414	1838		824.231	1695
829.412	1446		829.424	1836			829.416	1845		829.238	1700
834.408	1444		834.427	1847			834.413	1857		834.227	1721
839.406	1466		839.422	1869			839.418	1885		839.23	1724
844.412	1470		844.434	1878			844.417	1896		844.234	1733
849.409	1478		849.429	1897			849.421	1895		849.221	1751
854.409	1484		854.433	1901			854.426	1918		854.223	1765
859.408	1487		859.439	1908			859.418	1932		859.217	1769
864.415	1508		864.437	1929			864.422	1947		864.225	1787
869.418	1516		869.438	1941			869.422	1958		869.224	1787
874.419	1514		874.432	1957			874.423	1981		874.228	1807
879.413	1521		879.436	1969			879.42	1986		879.221	1822
884.406	1535		884.442	1979			884.431	1995		884.23	1839
889.405	1538		889.447	1982			889.427	2013		889.233	1845
894.405	1544		894.446	2008			894.418	2019		894.239	1866
899.402	1562		899.449	2019			899.416	2040		899.24	1887
904.405	1574		904.453	2025			904.419	2044		904.243	1902
909.41	1576		909.45	2057			909.424	2056		909.242	1896
914.41	1584		914.457	2049			914.421	2072		914.249	1911
919.409	1605		919.46	2054			919.411	2094		919.249	1925
924.41	1600		924.464	2087			924.407	2084		924.241	1951
929.417	1604		929.463	2093			929.415	2126		929.249	1950
934.415	1615		934.468	2099			934.408	2121		934.253	1970
939.416	1626		939.467	2118			939.408	2154		939.252	1978
944.413	1633		944.469	2134			944.406	2143		944.25	2000
949.417	1650		949.472	2146			949.413	2162		949.252	2001
954.424	1638		954.474	2167			954.415	2180		954.249	2022
959.423	1651		959.48	2169			959.413	2188		959.252	2036
964.417	1663		964.48	2180			964.41	2210		964.251	2049
969.419	1669		969.477	2195			969.416	2214		969.259	2059
974.427	1683		974.481	2210			974.414	2243		974.254	2070
979.428	1685		979.483	2221			979.416	2261		979.257	2086
984.424	1700		984.48	2225			984.417	2267		984.258	2095
989.429	1705		989.48	2255			989.404	2278		989.257	2113
994.43	1695		994.485	2255			994.407	2292		994.257	2118
999.433	1714		999.479	2274			999.407	2302		999.244	2136
1004.435	1722		1004.493	2303			1004.404	2317		1004.25	2143
