# Supplementary material for: The intrinsically disordered cytoplasmic tail of a dendrite branching receptor uses two distinct mechanisms to regulate the actin cytoskeleton
Source: eLife. 2023 Aug 9;12:e88492. doi: 10.7554/eLife.88492 (PMC10411975; doi:10.7554/eLife.88492)
Supplement: Figure 5—source data 1. [file elife-88492-fig5-data1.zip › Figure 5 - source data 1/Figure 5E Source Data.csv]

NOTE: values under the sample name denote RFU
time (s)	actin		time (s)	wrc		time (s)	wrc + 0.5uM Rac		time (s)	wrc + 0.5uM Rac + 1uM F/F-H dmso		time (s)	wrc + 0.5uM Rac + 1uM F/F-H rap		time (s)	wrc + 0.5 uM Rac + 0.1uM F/F-H rap
0	549		0	589		0	567		0	544		0	555		0	555
4.271	549		4.271	596		4.271	560		4.271	547		4.271	559		4.271	566
9.27	545		9.27	594		9.27	561		9.27	545		9.27	553		9.27	576
14.275	549		14.275	588		14.275	557		14.275	545		14.275	553		14.275	566
19.278	550		19.278	599		19.278	563		19.278	543		19.278	550		19.278	575
24.272	549		24.272	600		24.272	559		24.272	544		24.272	547		24.272	553
29.269	551		29.269	596		29.269	554		29.269	540		29.269	551		29.269	572
34.265	558		34.265	600		34.265	559		34.265	540		34.265	552		34.265	581
39.275	547		39.275	597		39.275	553		39.275	544		39.275	553		39.275	564
44.271	557		44.271	599		44.271	565		44.271	540		44.271	547		44.271	578
49.271	556		49.271	598		49.271	560		49.271	547		49.271	551		49.271	577
54.27	556		54.27	605		54.27	560		54.27	547		54.27	557		54.27	573
59.276	547		59.276	599		59.276	555		59.276	547		59.276	551		59.276	576
64.278	553		64.278	598		64.278	563		64.278	548		64.278	548		64.278	582
69.275	549		69.275	604		69.275	560		69.275	541		69.275	554		69.275	575
74.273	554		74.273	607		74.273	560		74.273	546		74.273	555		74.273	577
79.279	557		79.279	602		79.279	565		79.279	550		79.279	551		79.279	579
84.28	561		84.28	608		84.28	563		84.28	548		84.28	551		84.28	580
89.276	559		89.276	608		89.276	561		89.276	548		89.276	553		89.276	574
94.282	561		94.282	610		94.282	563		94.282	553		94.282	554		94.282	578
99.277	565		99.277	606		99.277	564		99.277	552		99.277	561		99.277	583
104.284	566		104.284	613		104.284	566		104.284	555		104.284	564		104.284	582
109.287	566		109.287	620		109.287	570		109.287	558		109.287	553		109.287	579
114.285	560		114.285	610		114.285	568		114.285	558		114.285	562		114.285	587
119.285	562		119.285	616		119.285	564		119.285	554		119.285	559		119.285	589
124.293	563		124.293	616		124.293	568		124.293	562		124.293	566		124.293	579
129.294	567		129.294	624		129.294	569		129.294	563		129.294	568		129.294	589
134.298	572		134.298	620		134.298	573		134.298	560		134.298	563		134.298	587
139.291	568		139.291	620		139.291	569		139.291	563		139.291	564		139.291	592
144.289	574		144.289	624		144.289	578		144.289	566		144.289	568		144.289	599
149.297	574		149.297	632		149.297	583		149.297	567		149.297	570		149.297	590
154.301	576		154.301	622		154.301	579		154.301	568		154.301	571		154.301	595
159.298	575		159.298	631		159.298	585		159.298	570		159.298	574		159.298	599
164.301	577		164.301	637		164.301	587		164.301	572		164.301	575		164.301	601
169.299	580		169.299	639		169.299	587		169.299	580		169.299	585		169.299	601
174.304	579		174.304	638		174.304	589		174.304	578		174.304	581		174.304	605
179.308	588		179.308	642		179.308	597		179.308	578		179.308	590		179.308	609
184.299	579		184.299	642		184.299	597		184.299	582		184.299	581		184.299	604
189.306	583		189.306	643		189.306	597		189.306	584		189.306	596		189.306	596
194.309	582		194.309	654		194.309	601		194.309	587		194.309	590		194.309	608
199.312	591		199.312	650		199.312	603		199.312	592		199.312	600		199.312	610
204.304	586		204.304	655		204.304	609		204.304	593		204.304	605		204.304	617
209.314	591		209.314	661		209.314	608		209.314	599		209.314	602		209.314	610
214.31	594		214.31	672		214.31	617		214.31	600		214.31	613		214.31	613
219.315	597		219.315	665		219.315	622		219.315	598		219.315	608		219.315	626
224.318	596		224.318	672		224.318	620		224.318	598		224.318	608		224.318	613
229.319	596		229.319	676		229.319	622		229.319	612		229.319	617		229.319	622
234.329	594		234.329	678		234.329	627		234.329	613		234.329	614		234.329	626
239.328	597		239.328	682		239.328	640		239.328	612		239.328	610		239.328	629
244.33	599		244.33	683		244.33	644		244.33	616		244.33	621		244.33	634
249.323	605		249.323	691		249.323	640		249.323	624		249.323	626		249.323	638
254.328	607		254.328	689		254.328	649		254.328	632		254.328	626		254.328	642
259.329	612		259.329	694		259.329	647		259.329	626		259.329	639		259.329	650
264.333	618		264.333	701		264.333	654		264.333	637		264.333	609		264.333	646
269.33	610		269.33	697		269.33	660		269.33	637		269.33	614		269.33	653
274.335	615		274.335	710		274.335	666		274.335	639		274.335	619		274.335	646
279.336	616		279.336	714		279.336	670		279.336	649		279.336	617		279.336	655
284.337	624		284.337	723		284.337	672		284.337	653		284.337	622		284.337	649
289.333	625		289.333	721		289.333	681		289.333	659		289.333	628		289.333	670
294.329	634		294.329	734		294.329	685		294.329	668		294.329	621		294.329	666
299.337	629		299.337	736		299.337	694		299.337	676		299.337	639		299.337	675
304.337	636		304.337	738		304.337	693		304.337	679		304.337	634		304.337	694
309.334	638		309.334	746		309.334	703		309.334	689		309.334	638		309.334	690
314.34	636		314.34	751		314.34	714		314.34	696		314.34	642		314.34	693
319.339	633		319.339	753		319.339	713		319.339	691		319.339	651		319.339	696
324.341	639		324.341	760		324.341	715		324.341	705		324.341	656		324.341	707
329.344	651		329.344	763		329.344	731		329.344	708		329.344	658		329.344	714
334.343	649		334.343	775		334.343	740		334.343	705		334.343	661		334.343	717
339.342	654		339.342	775		339.342	750		339.342	726		339.342	662		339.342	716
344.346	646		344.346	783		344.346	750		344.346	731		344.346	669		344.346	725
349.347	650		349.347	782		349.347	753		349.347	737		349.347	678		349.347	733
354.348	655		354.348	804		354.348	758		354.348	746		354.348	685		354.348	733
359.353	666		359.353	803		359.353	774		359.353	754		359.353	689		359.353	752
364.349	667		364.349	809		364.349	780		364.349	761		364.349	690		364.349	756
369.35	674		369.35	821		369.35	789		369.35	765		369.35	691		369.35	762
374.35	669		374.35	824		374.35	798		374.35	778		374.35	695		374.35	761
379.35	675		379.35	824		379.35	794		379.35	782		379.35	701		379.35	774
384.352	684		384.352	830		384.352	806		384.352	791		384.352	710		384.352	788
389.353	678		389.353	845		389.353	807		389.353	802		389.353	708		389.353	774
394.355	682		394.355	856		394.355	823		394.355	812		394.355	728		394.355	790
399.348	694		399.348	853		399.348	829		399.348	821		399.348	722		399.348	792
404.353	690		404.353	858		404.353	842		404.353	830		404.353	730		404.353	811
409.358	690		409.358	873		409.358	848		409.358	842		409.358	732		409.358	816
414.35	694		414.35	871		414.35	855		414.35	848		414.35	747		414.35	830
419.347	702		419.347	884		419.347	866		419.347	865		419.347	743		419.347	833
424.36	704		424.36	894		424.36	869		424.36	873		424.36	749		424.36	832
429.355	703		429.355	893		429.355	885		429.355	885		429.355	759		429.355	850
434.353	714		434.353	905		434.353	894		434.353	897		434.353	773		434.353	859
439.355	716		439.355	913		439.355	902		439.355	905		439.355	776		439.355	867
444.347	717		444.347	926		444.347	915		444.347	923		444.347	784		444.347	889
449.35	715		449.35	930		449.35	917		449.35	930		449.35	782		449.35	885
454.342	729		454.342	938		454.342	934		454.342	943		454.342	790		454.342	908
459.345	728		459.345	938		459.345	940		459.345	966		459.345	794		459.345	899
464.344	732		464.344	954		464.344	955		464.344	977		464.344	806		464.344	914
469.349	737		469.349	951		469.349	962		469.349	993		469.349	813		469.349	919
474.351	746		474.351	955		474.351	976		474.351	1006		474.351	816		474.351	941
479.35	743		479.35	969		479.35	978		479.35	1021		479.35	823		479.35	941
484.349	746		484.349	982		484.349	990		484.349	1033		484.349	834		484.349	968
489.354	751		489.354	986		489.354	1003		489.354	1057		489.354	843		489.354	965
494.355	757		494.355	991		494.355	1016		494.355	1069		494.355	846		494.355	976
499.351	763		499.351	993		499.351	1027		499.351	1087		499.351	850		499.351	1000
504.352	758		504.352	1012		504.352	1033		504.352	1113		504.352	860		504.352	1009
509.357	768		509.357	1013		509.357	1046		509.357	1130		509.357	870		509.357	1028
514.359	763		514.359	1024		514.359	1068		514.359	1150		514.359	878		514.359	1041
519.36	771		519.36	1029		519.36	1076		519.36	1169		519.36	893		519.36	1041
524.358	771		524.358	1035		524.358	1088		524.358	1202		524.358	888		524.358	1065
529.356	784		529.356	1056		529.356	1093		529.356	1219		529.356	902		529.356	1077
534.364	791		534.364	1056		534.364	1101		534.364	1239		534.364	910		534.364	1101
539.363	790		539.363	1065		539.363	1122		539.363	1257		539.363	929		539.363	1109
544.361	790		544.361	1068		544.361	1132		544.361	1275		544.361	929		544.361	1105
549.367	794		549.367	1083		549.367	1136		549.367	1304		549.367	940		549.367	1124
554.37	806		554.37	1087		554.37	1165		554.37	1329		554.37	948		554.37	1143
559.368	805		559.368	1101		559.368	1173		559.368	1343		559.368	955		559.368	1153
564.368	804		564.368	1098		564.368	1185		564.368	1371		564.368	971		564.368	1176
569.364	811		569.364	1112		569.364	1193		569.364	1399		569.364	973		569.364	1198
574.37	811		574.37	1125		574.37	1208		574.37	1422		574.37	990		574.37	1211
579.373	822		579.373	1134		579.373	1218		579.373	1450		579.373	992		579.373	1226
584.373	827		584.373	1150		584.373	1234		584.373	1466		584.373	1004		584.373	1244
589.366	830		589.366	1155		589.366	1249		589.366	1504		589.366	1018		589.366	1278
594.376	827		594.376	1159		594.376	1265		594.376	1531		594.376	1027		594.376	1295
599.374	829		599.374	1170		599.374	1272		599.374	1562		599.374	1045		599.374	1284
604.378	844		604.378	1183		604.378	1301		604.378	1597		604.378	1055		604.378	1319
609.375	842		609.375	1196		609.375	1318		609.375	1615		609.375	1057		609.375	1348
614.377	848		614.377	1203		614.377	1323		614.377	1650		614.377	1060		614.377	1350
619.37	861		619.37	1217		619.37	1348		619.37	1687		619.37	1079		619.37	1380
624.363	861		624.363	1225		624.363	1348		624.363	1707		624.363	1103		624.363	1397
629.372	861		629.372	1238		629.372	1371		629.372	1750		629.372	1095		629.372	1410
634.37	866		634.37	1236		634.37	1386		634.37	1786		634.37	1122		634.37	1438
639.374	869		639.374	1257		639.374	1403		639.374	1811		639.374	1120		639.374	1466
644.378	885		644.378	1263		644.378	1414		644.378	1852		644.378	1138		644.378	1483
649.377	879		649.377	1272		649.377	1431		649.377	1884		649.377	1153		649.377	1508
654.376	880		654.376	1287		654.376	1455		654.376	1912		654.376	1172		654.376	1555
659.378	892		659.378	1279		659.378	1463		659.378	1961		659.378	1184		659.378	1566
664.375	884		664.375	1305		664.375	1484		664.375	1992		664.375	1190		664.375	1585
669.378	897		669.378	1310		669.378	1497		669.378	2032		669.378	1208		669.378	1620
674.384	902		674.384	1308		674.384	1517		674.384	2068		674.384	1225		674.384	1633
679.38	911		679.38	1334		679.38	1539		679.38	2101		679.38	1234		679.38	1679
684.379	903		684.379	1337		684.379	1543		684.379	2133		684.379	1247		684.379	1706
689.382	922		689.382	1353		689.382	1565		689.382	2169		689.382	1272		689.382	1739
694.382	912		694.382	1366		694.382	1587		694.382	2213		694.382	1280		694.382	1755
699.385	922		699.385	1379		699.385	1607		699.385	2245		699.385	1292		699.385	1803
704.388	920		704.388	1380		704.388	1623		704.388	2298		704.388	1325		704.388	1822
709.373	925		709.373	1398		709.373	1633		709.373	2329		709.373	1331		709.373	1864
714.373	945		714.373	1412		714.373	1652		714.373	2369		714.373	1350		714.373	1901
719.368	943		719.368	1422		719.368	1672		719.368	2418		719.368	1349		719.368	1930
724.377	944		724.377	1425		724.377	1690		724.377	2450		724.377	1375		724.377	1938
729.376	951		729.376	1438		729.376	1705		729.376	2490		729.376	1386		729.376	1998
734.38	949		734.38	1458		734.38	1724		734.38	2542		734.38	1405		734.38	2037
739.375	956		739.375	1464		739.375	1743		739.375	2570		739.375	1412		739.375	2066
744.38	959		744.38	1476		744.38	1767		744.38	2631		744.38	1440		744.38	2105
749.375	971		749.375	1481		749.375	1786		749.375	2669		749.375	1453		749.375	2136
754.379	972		754.379	1492		754.379	1800		754.379	2685		754.379	1473		754.379	2151
759.381	977		759.381	1514		759.381	1830		759.381	2746		759.381	1485		759.381	2202
764.383	988		764.383	1516		764.383	1847		764.383	2783		764.383	1512		764.383	2228
769.386	991		769.386	1536		769.386	1858		769.386	2842		769.386	1528		769.386	2253
774.386	995		774.386	1547		774.386	1899		774.386	2869		774.386	1546		774.386	2275
779.381	1004		779.381	1558		779.381	1906		779.381	2902		779.381	1571		779.381	2318
784.382	999		784.382	1576		784.382	1927		784.382	2954		784.382	1584		784.382	2350
789.383	1011		789.383	1577		789.383	1942		789.383	3010		789.383	1606		789.383	2372
794.383	1013		794.383	1602		794.383	1979		794.383	3040		794.383	1627		794.383	2400
799.382	1015		799.382	1611		799.382	1992		799.382	3075		799.382	1642		799.382	2431
804.385	1021		804.385	1618		804.385	2016		804.385	3129		804.385	1671		804.385	2470
809.384	1028		809.384	1632		809.384	2032		809.384	3168		809.384	1690		809.384	2492
814.396	1036		814.396	1642		814.396	2069		814.396	3207		814.396	1715		814.396	2518
819.387	1042		819.387	1652		819.387	2072		819.387	3246		819.387	1729		819.387	2558
824.387	1031		824.387	1674		824.387	2102		824.387	3314		824.387	1752		824.387	2588
829.391	1046		829.391	1681		829.391	2115		829.391	3332		829.391	1776		829.391	2612
834.395	1052		834.395	1690		834.395	2141		834.395	3385		834.395	1780		834.395	2645
839.392	1062		839.392	1710		839.392	2155		839.392	3433		839.392	1820		839.392	2672
844.391	1059		844.391	1720		844.391	2178		844.391	3444		844.391	1846		844.391	2717
849.394	1063		849.394	1736		849.394	2206		849.394	3479		849.394	1868		849.394	2733
854.396	1075		854.396	1755		854.396	2246		854.396	3525		854.396	1894		854.396	2792
859.401	1073		859.401	1753		859.401	2259		859.401	3574		859.401	1903		859.401	2803
864.397	1081		864.397	1768		864.397	2275		864.397	3627		864.397	1930		864.397	2832
869.401	1087		869.401	1780		869.401	2293		869.401	3668		869.401	1956		869.401	2861
874.403	1091		874.403	1795		874.403	2322		874.403	3711		874.403	1981		874.403	2905
879.406	1100		879.406	1812		879.406	2341		879.406	3752		879.406	1995		879.406	2925
884.4	1102		884.4	1817		884.4	2368		884.4	3789		884.4	2026		884.4	2963
889.406	1101		889.406	1831		889.406	2385		889.406	3841		889.406	2057		889.406	3004
894.41	1106		894.41	1846		894.41	2405		894.41	3854		894.41	2081		894.41	3039
899.409	1114		899.409	1854		899.409	2436		899.409	3888		899.409	2114		899.409	3075
904.415	1123		904.415	1874		904.415	2469		904.415	3951		904.415	2140		904.415	3099
909.408	1133		909.408	1880		909.408	2482		909.408	3979		909.408	2165		909.408	3138
914.415	1136		914.415	1892		914.415	2515		914.415	4016		914.415	2194		914.415	3166
919.418	1137		919.418	1915		919.418	2524		919.418	4065		919.418	2209		919.418	3192
924.42	1149		924.42	1920		924.42	2560		924.42	4115		924.42	2240		924.42	3234
929.413	1140		929.413	1935		929.413	2593		929.413	4162		929.413	2261		929.413	3255
934.422	1150		934.422	1956		934.422	2615		934.422	4178		934.422	2295		934.422	3292
939.423	1159		939.423	1954		939.423	2630		939.423	4209		939.423	2324		939.423	3314
944.425	1164		944.425	1975		944.425	2656		944.425	4244		944.425	2356		944.425	3360
949.426	1175		949.426	1989		949.426	2675		949.426	4266		949.426	2389		949.426	3411
954.427	1172		954.427	1999		954.427	2714		954.427	4305		954.427	2402		954.427	3427
959.426	1180		959.426	2012		959.426	2724		959.426	4350		959.426	2446		959.426	3445
964.428	1193		964.428	2026		964.428	2762		964.428	4389		964.428	2464		964.428	3477
969.429	1197		969.429	2035		969.429	2790		969.429	4403		969.429	2495		969.429	3514
974.426	1195		974.426	2051		974.426	2803		974.426	4462		974.426	2520		974.426	3552
979.433	1198		979.433	2059		979.433	2824		979.433	4484		979.433	2558		979.433	3571
984.443	1201		984.443	2076		984.443	2871		984.443	4502		984.443	2591		984.443	3599
989.442	1218		989.442	2089		989.442	2873		989.442	4565		989.442	2616		989.442	3647
994.443	1221		994.443	2108		994.443	2906		994.443	4587		994.443	2643		994.443	3681
