# Supplementary material for: The intrinsically disordered cytoplasmic tail of a dendrite branching receptor uses two distinct mechanisms to regulate the actin cytoskeleton
Source: eLife. 2023 Aug 9;12:e88492. doi: 10.7554/eLife.88492 (PMC10411975; doi:10.7554/eLife.88492)
Supplement: Figure 5—source data 1. [file elife-88492-fig5-data1.zip › Figure 5 - source data 1/Figure 5B Source Data.csv]

NOTE: values under the sample name denote RFU
time (s)	actin		time (s)	100nM vca		time (s)	100nM vca + 10uM F/F-H dmso		time (s)	100nM vca + 10uM F/F-H rap
0	170830		0	165310		0	184130		0	170540
6	167770		6	166680		6	178130		6	167580
12	169500		12	168400		12	177470		12	167700
18	167510		18	166450		18	179180		18	166780
24	166910		24	164620		24	173800		24	164540
30	169420		30	166690		30	173120		30	162040
36	168890		36	167400		36	176290		36	163640
42	167450		42	166910		42	172880		42	162650
48	168810		48	168830		48	172750		48	163010
54	171650		54	166070		54	173100		54	164610
60	168410		60	166180		60	175120		60	161730
66	171320		66	166400		66	177720		66	162560
72	168390		72	166310		72	178050		72	165470
78	170970		78	166940		78	175660		78	163080
84	171770		84	169100		84	180060		84	164650
90	170780		90	170740		90	181790		90	163280
96	171790		96	168780		96	181470		96	162900
102	173620		102	171030		102	186720		102	165060
108	173230		108	172340		108	185630		108	165920
114	174780		114	172980		114	187980		114	166160
120	173490		120	176830		120	186530		120	166620
126	172770		126	176050		126	187440		126	166150
132	175470		132	179020		132	189730		132	169400
138	176470		138	175720		138	193710		138	166960
144	175040		144	175970		144	192910		144	171410
150	177910		150	179320		150	196830		150	171380
156	176100		156	180580		156	196780		156	171020
162	179960		162	182800		162	199360		162	168120
168	182220		168	185170		168	201680		168	173270
174	180200		174	184910		174	203210		174	173860
180	179390		180	186300		180	203870		180	171670
186	182700		186	191270		186	206250		186	173170
192	182280		192	191780		192	206690		192	177860
198	183220		198	193280		198	207130		198	175710
204	185930		204	195420		204	210330		204	175010
210	187010		210	201340		210	209300		210	175630
216	187880		216	202540		216	214830		216	175050
222	189100		222	202630		222	216960		222	177340
228	188890		228	207200		228	219510		228	179930
234	191260		234	208140		234	217450		234	180490
240	190850		240	213030		240	220470		240	179920
246	192220		246	215970		246	224740		246	179300
252	191430		252	216960		252	225990		252	181720
258	192330		258	223050		258	227710		258	181100
264	194130		264	226630		264	229600		264	183720
270	197390		270	232020		270	232620		270	182310
276	196500		276	234140		276	235490		276	184710
282	200110		282	240230		282	236380		282	184960
288	201650		288	245810		288	242360		288	180170
294	203550		294	249860		294	244500		294	182800
300	205530		300	257590		300	244360		300	185590
306	204000		306	264860		306	249250		306	186540
312	205150		312	269290		312	249710		312	185940
318	206580		318	277810		318	253710		318	185950
324	207010		324	275710		324	255170		324	190270
330	207690		330	285060		330	260120		330	185720
336	213250		336	294690		336	263630		336	187500
342	212050		342	304180		342	266800		342	190450
348	213950		348	312000		348	268860		348	190830
354	216360		354	322740		354	271110		354	189260
360	216120		360	331100		360	275080		360	190520
366	216850		366	340050		366	279480		366	191250
372	219300		372	350690		372	280200		372	194820
378	220660		378	364610		378	286660		378	193630
384	222420		384	368050		384	290490		384	194090
390	223400		390	379340		390	292660		390	193480
396	226220		396	392910		396	296460		396	195960
402	228510		402	402810		402	302680		402	195040
408	228350		408	418630		408	307470		408	195020
414	230030		414	430150		414	309430		414	193420
420	230960		420	439680		420	312420		420	197220
426	233890		426	460220		426	314550		426	195300
432	233020		432	476890		432	322150		432	197620
438	238870		438	487470		438	322360		438	200170
444	236060		444	507350		444	328760		444	195300
450	238090		450	519250		450	333590		450	199430
456	240340		456	535730		456	340120		456	198060
462	239390		462	558450		462	343260		462	202960
468	242530		468	573690		468	348780		468	199480
474	246730		474	591990		474	352300		474	201910
480	245840		480	608890		480	356280		480	200220
486	246580		486	627550		486	361850		486	203930
492	247800		492	645870		492	366610		492	200150
498	254320		498	660870		498	372760		498	206360
504	251590		504	687570		504	376640		504	205560
510	257630		510	702740		510	380820		510	207250
516	257650		516	722570		516	389160		516	207050
522	256800		522	746790		522	394200		522	207110
528	256240		528	764130		528	400360		528	209700
534	264700		534	792990		534	406010		534	208750
540	264340		540	804330		540	415290		540	206090
546	263330		546	828980		546	414730		546	209110
552	267450		552	844710		552	419350		552	208100
558	266110		558	871830		558	427880		558	210220
564	269030		564	893710		564	435070		564	212230
570	273130		570	917660		570	442130		570	214140
576	271170		576	938770		576	450640		576	213910
582	274610		582	958010		582	453590		582	211890
588	275110		588	978740		588	460140		588	213140
594	278570		594	991520		594	467800		594	211730
600	283170		600	1.02E+06		600	473860		600	214740
606	283980		606	1.04E+06		606	478730		606	212580
612	282910		612	1.05E+06		612	488270		612	215260
618	286710		618	1.08E+06		618	495380		618	218680
624	287320		624	1.10E+06		624	503270		624	216790
630	288640		630	1.11E+06		630	507230		630	217860
636	292790		636	1.13E+06		636	513170		636	218580
642	293360		642	1.16E+06		642	519250		642	218600
648	297950		648	1.17E+06		648	530530		648	219290
654	297030		654	1.19E+06		654	535770		654	220740
660	297250		660	1.20E+06		660	545250		660	218950
666	300960		666	1.21E+06		666	550570		666	219520
672	301920		672	1.23E+06		672	561300		672	223470
678	304650		678	1.24E+06		678	566740		678	222700
684	306170		684	1.26E+06		684	574540		684	223560
690	310960		690	1.28E+06		690	580870		690	221910
696	309680		696	1.28E+06		696	590430		696	223450
702	313080		702	1.30E+06		702	600690		702	222240
708	314710		708	1.32E+06		708	611450		708	224250
714	316870		714	1.33E+06		714	617830		714	224770
720	317690		720	1.34E+06		720	627390		720	224750
726	320290		726	1.35E+06		726	635850		726	225670
732	321840		732	1.36E+06		732	642030		732	227130
738	321480		738	1.38E+06		738	649900		738	229130
744	325190		744	1.38E+06		744	660230		744	230130
750	325170		750	1.39E+06		750	668570		750	230010
756	326450		756	1.40E+06		756	679280		756	226440
762	333980		762	1.41E+06		762	685420		762	230410
768	334390		768	1.42E+06		768	695380		768	230320
774	339760		774	1.42E+06		774	705000		774	230820
780	337900		780	1.42E+06		780	712570		780	232030
786	339800		786	1.44E+06		786	718500		786	231540
792	342330		792	1.44E+06		792	728090		792	233270
798	341320		798	1.44E+06		798	740960		798	232300
804	345210		804	1.45E+06		804	751470		804	236910
810	349380		810	1.45E+06		810	764170		810	235730
816	350600		816	1.45E+06		816	765860		816	236470
822	351170		822	1.47E+06		822	776460		822	237160
828	354780		828	1.47E+06		828	785790		828	236970
834	352230		834	1.48E+06		834	797320		834	239920
840	356670		840	1.47E+06		840	795280		840	239690
846	360190		846	1.48E+06		846	811690		846	241680
852	357040		852	1.47E+06		852	823400		852	241190
858	364490		858	1.49E+06		858	827520		858	240940
864	364540		864	1.49E+06		864	835540		864	237780
870	368600		870	1.49E+06		870	845680		870	241460
876	368870		876	1.50E+06		876	871510		876	242400
882	370500		882	1.49E+06		882	871900		882	243000
888	376110		888	1.50E+06		888	874700		888	245420
894	374140		894	1.49E+06		894	890210		894	243830
900	376510		900	1.49E+06		900	901570		900	244370
906	374380		906	1.50E+06		906	909170		906	246650
912	379940		912	1.49E+06		912	918020		912	245730
918	383800		918	1.49E+06		918	922050		918	247130
924	386940		924	1.50E+06		924	932830		924	248790
930	387170		930	1.50E+06		930	936180		930	248730
936	387620		936	1.50E+06		936	957330		936	249880
942	393940		942	1.49E+06		942	966550		942	248730
948	389120		948	1.49E+06		948	965600		948	251370
954	392980		954	1.49E+06		954	981470		954	247990
960	398380		960	1.50E+06		960	990330		960	252520
966	401540		966	1.49E+06		966	995700		966	251970
972	404020		972	1.50E+06		972	1.01E+06		972	252860
978	404930		978	1.49E+06		978	1.01E+06		978	254990
984	405340		984	1.50E+06		984	1.02E+06		984	253430
990	410590		990	1.50E+06		990	1.03E+06		990	254950
996	413140		996	1.50E+06		996	1.04E+06		996	255940
										258450
