# Supplementary material for: The intrinsically disordered cytoplasmic tail of a dendrite branching receptor uses two distinct mechanisms to regulate the actin cytoskeleton
Source: eLife. 2023 Aug 9;12:e88492. doi: 10.7554/eLife.88492 (PMC10411975; doi:10.7554/eLife.88492)
Supplement: Figure 5—figure supplement 1—source data 2. [file elife-88492-fig5-figsupp1-data2.zip › Figure 5 - figure supplement 1 - source data 2/Figure 5 - figure supplement 1D Source Data.csv]

NOTE: values under the sample name denote RFU
time (s)	actin		time (s)	wrc		time (s)	wrc + rac		time (s)	wrc + rac + 10uM F/F-H Dmso		time (s)	wrc + rac + 10uM F/F-H rap		time (s)	wrc + rac + 5uM F/F-H Dmso		time (s)	wrc + rac + 5uM F/F-H rap		time (s)	wrc + rac + 10uM F/F-tag + rap
0	515		0	540		0	564		0	570		0	601		0	525		0	616		0	515
4.252	512		4.252	539		4.252	561		4.252	566		4.252	596		4.252	525		4.252	613		4.252	510
9.251	517		9.251	538		9.251	569		9.251	569		9.251	603		9.251	522		9.251	615		9.251	516
14.26	507		14.26	542		14.26	560		14.26	570		14.26	606		14.26	527		14.26	616		14.26	514
19.253	524		19.253	546		19.253	566		19.253	566		19.253	611		19.253	528		19.253	617		19.253	518
24.255	522		24.255	544		24.255	566		24.255	576		24.255	604		24.255	525		24.255	619		24.255	520
29.264	524		29.264	543		29.264	566		29.264	569		29.264	604		29.264	519		29.264	621		29.264	519
34.25	519		34.25	546		34.25	564		34.25	567		34.25	603		34.25	526		34.25	624		34.25	517
39.25	523		39.25	549		39.25	572		39.25	570		39.25	618		39.25	527		39.25	622		39.25	519
44.259	518		44.259	549		44.259	566		44.259	571		44.259	609		44.259	529		44.259	626		44.259	518
49.255	526		49.255	549		49.255	570		49.255	572		49.255	614		49.255	526		49.255	623		49.255	520
54.263	529		54.263	553		54.263	571		54.263	575		54.263	614		54.263	531		54.263	627		54.263	528
59.262	532		59.262	554		59.262	575		59.262	569		59.262	608		59.262	532		59.262	628		59.262	528
64.265	534		64.265	555		64.265	569		64.265	570		64.265	611		64.265	534		64.265	631		64.265	500
69.272	534		69.272	559		69.272	579		69.272	570		69.272	614		69.272	536		69.272	628		69.272	501
74.272	532		74.272	555		74.272	577		74.272	574		74.272	610		74.272	536		74.272	638		74.272	507
79.271	539		79.271	567		79.271	579		79.271	573		79.271	616		79.271	536		79.271	633		79.271	513
84.275	537		84.275	568		84.275	578		84.275	577		84.275	619		84.275	537		84.275	643		84.275	506
89.277	536		89.277	565		89.277	582		89.277	578		89.277	615		89.277	546		89.277	644		89.277	519
94.285	545		94.285	565		94.285	580		94.285	572		94.285	620		94.285	543		94.285	635		94.285	513
99.28	545		99.28	574		99.28	582		99.28	577		99.28	622		99.28	540		99.28	649		99.28	523
104.286	543		104.286	576		104.286	595		104.286	584		104.286	625		104.286	545		104.286	647		104.286	520
109.287	549		109.287	581		109.287	591		109.287	574		109.287	631		109.287	554		109.287	638		109.287	520
114.29	546		114.29	582		114.29	597		114.29	582		114.29	626		114.29	551		114.29	651		114.29	532
119.289	548		119.289	579		119.289	595		119.289	579		119.289	630		119.289	559		119.289	656		119.289	535
124.287	548		124.287	590		124.287	594		124.287	584		124.287	625		124.287	560		124.287	656		124.287	542
129.291	554		129.291	597		129.291	605		129.291	583		129.291	635		129.291	561		129.291	656		129.291	538
134.291	566		134.291	599		134.291	607		134.291	588		134.291	637		134.291	569		134.291	665		134.291	545
139.3	559		139.3	599		139.3	612		139.3	586		139.3	634		139.3	572		139.3	665		139.3	548
144.294	562		144.294	613		144.294	616		144.294	589		144.294	636		144.294	570		144.294	667		144.294	553
149.301	562		149.301	610		149.301	626		149.301	591		149.301	641		149.301	573		149.301	670		149.301	556
154.298	570		154.298	614		154.298	628		154.298	600		154.298	645		154.298	575		154.298	669		154.298	565
159.307	574		159.307	610		159.307	628		159.307	604		159.307	654		159.307	582		159.307	671		159.307	565
164.312	572		164.312	619		164.312	640		164.312	600		164.312	647		164.312	589		164.312	673		164.312	575
169.302	580		169.302	625		169.302	642		169.302	603		169.302	651		169.302	589		169.302	681		169.302	582
174.302	577		174.302	632		174.302	643		174.302	605		174.302	655		174.302	599		174.302	688		174.302	583
179.31	576		179.31	633		179.31	659		179.31	608		179.31	657		179.31	598		179.31	688		179.31	590
184.324	582		184.324	638		184.324	661		184.324	604		184.324	654		184.324	602		184.324	695		184.324	603
189.313	584		189.313	642		189.313	636		189.313	614		189.313	665		189.313	610		189.313	691		189.313	603
194.307	580		194.307	644		194.307	637		194.307	620		194.307	666		194.307	613		194.307	698		194.307	606
199.323	597		199.323	655		199.323	634		199.323	618		199.323	666		199.323	618		199.323	701		199.323	620
204.329	593		204.329	668		204.329	646		204.329	618		204.329	669		204.329	621		204.329	704		204.329	628
209.328	595		209.328	670		209.328	655		209.328	618		209.328	666		209.328	630		209.328	707		209.328	633
214.328	601		214.328	679		214.328	670		214.328	625		214.328	674		214.328	638		214.328	706		214.328	636
219.33	600		219.33	679		219.33	674		219.33	632		219.33	676		219.33	640		219.33	713		219.33	659
224.337	605		224.337	684		224.337	676		224.337	631		224.337	678		224.337	647		224.337	665		224.337	650
229.339	609		229.339	693		229.339	689		229.339	633		229.339	681		229.339	655		229.339	659		229.339	661
234.339	615		234.339	693		234.339	693		234.339	641		234.339	690		234.339	659		234.339	658		234.339	678
239.339	614		239.339	703		239.339	704		239.339	641		239.339	692		239.339	663		239.339	663		239.339	686
244.34	618		244.34	713		244.34	718		244.34	645		244.34	696		244.34	673		244.34	668		244.34	690
249.342	625		249.342	719		249.342	735		249.342	645		249.342	700		249.342	679		249.342	671		249.342	702
254.338	633		254.338	721		254.338	746		254.338	652		254.338	695		254.338	690		254.338	674		254.338	708
259.34	635		259.34	731		259.34	753		259.34	656		259.34	701		259.34	702		259.34	679		259.34	729
264.343	640		264.343	742		264.343	769		264.343	655		264.343	697		264.343	706		264.343	687		264.343	738
269.348	641		269.348	742		269.348	782		269.348	663		269.348	710		269.348	710		269.348	681		269.348	750
274.356	654		274.356	753		274.356	789		274.356	667		274.356	708		274.356	726		274.356	691		274.356	756
279.353	654		279.353	758		279.353	817		279.353	675		279.353	714		279.353	739		279.353	694		279.353	775
284.348	653		284.348	765		284.348	830		284.348	668		284.348	721		284.348	741		284.348	688		284.348	790
289.351	667		289.351	769		289.351	843		289.351	670		289.351	713		289.351	756		289.351	690		289.351	803
294.358	672		294.358	782		294.358	861		294.358	682		294.358	719		294.358	758		294.358	699		294.358	816
299.353	677		299.353	786		299.353	878		299.353	688		299.353	722		299.353	771		299.353	708		299.353	841
304.356	676		304.356	796		304.356	895		304.356	688		304.356	728		304.356	780		304.356	709		304.356	865
309.358	681		309.358	801		309.358	919		309.358	690		309.358	730		309.358	790		309.358	708		309.358	863
314.348	687		314.348	806		314.348	940		314.348	708		314.348	730		314.348	808		314.348	719		314.348	891
319.347	693		319.347	828		319.347	958		319.347	705		319.347	733		319.347	818		319.347	717		319.347	905
324.355	697		324.355	824		324.355	983		324.355	698		324.355	742		324.355	829		324.355	724		324.355	922
329.353	699		329.353	836		329.353	1007		329.353	707		329.353	747		329.353	842		329.353	722		329.353	949
334.355	705		334.355	844		334.355	1035		334.355	711		334.355	742		334.355	858		334.355	727		334.355	966
339.344	712		339.344	853		339.344	1066		339.344	717		339.344	749		339.344	866		339.344	730		339.344	980
344.359	718		344.359	863		344.359	1095		344.359	718		344.359	750		344.359	884		344.359	742		344.359	1016
349.349	719		349.349	876		349.349	1123		349.349	726		349.349	757		349.349	892		349.349	738		349.349	1032
354.354	735		354.354	877		354.354	1144		354.354	737		354.354	756		354.354	904		354.354	741		354.354	1061
359.351	741		359.351	886		359.351	1180		359.351	733		359.351	765		359.351	927		359.351	749		359.351	1078
364.351	745		364.351	903		364.351	1203		364.351	740		364.351	754		364.351	942		364.351	765		364.351	1111
369.362	744		369.362	908		369.362	1246		369.362	744		369.362	768		369.362	955		369.362	754		369.362	1141
374.353	752		374.353	914		374.353	1285		374.353	754		374.353	769		374.353	962		374.353	765		374.353	1166
379.36	763		379.36	922		379.36	1321		379.36	756		379.36	768		379.36	982		379.36	763		379.36	1198
384.361	767		384.361	934		384.361	1362		384.361	756		384.361	776		384.361	1004		384.361	768		384.361	1219
389.366	771		389.366	946		389.366	1401		389.366	757		389.366	774		389.366	1020		389.366	778		389.366	1247
394.368	780		394.368	960		394.368	1440		394.368	769		394.368	786		394.368	1035		394.368	772		394.368	1293
399.369	788		399.369	963		399.369	1492		399.369	780		399.369	785		399.369	1049		399.369	791		399.369	1327
404.385	783		404.385	969		404.385	1532		404.385	782		404.385	782		404.385	1070		404.385	786		404.385	1357
409.374	799		409.374	993		409.374	1582		409.374	786		409.374	790		409.374	1086		409.374	794		409.374	1389
414.37	798		414.37	991		414.37	1631		414.37	793		414.37	791		414.37	1101		414.37	804		414.37	1430
419.374	811		419.374	1005		419.374	1676		419.374	800		419.374	795		419.374	1130		419.374	806		419.374	1476
424.378	805		424.378	1015		424.378	1732		424.378	812		424.378	797		424.378	1165		424.378	803		424.378	1497
429.375	817		429.375	1027		429.375	1775		429.375	816		429.375	795		429.375	1179		429.375	816		429.375	1540
434.379	829		434.379	1039		434.379	1829		434.379	823		434.379	814		434.379	1200		434.379	818		434.379	1579
439.385	834		439.385	1049		439.385	1897		439.385	816		439.385	816		439.385	1216		439.385	823		439.385	1626
444.387	841		444.387	1058		444.387	1948		444.387	831		444.387	810		444.387	1242		444.387	818		444.387	1668
449.389	845		449.389	1069		449.389	2012		449.389	839		449.389	817		449.389	1273		449.389	827		449.389	1710
454.388	856		454.388	1077		454.388	2076		454.388	838		454.388	822		454.388	1302		454.388	829		454.388	1770
459.393	868		459.393	1087		459.393	2119		459.393	845		459.393	824		459.393	1323		459.393	837		459.393	1804
464.4	874		464.4	1101		464.4	2184		464.4	843		464.4	822		464.4	1339		464.4	839		464.4	1847
469.393	872		469.393	1117		469.393	2251		469.393	865		469.393	827		469.393	1369		469.393	844		469.393	1892
474.395	875		474.395	1121		474.395	2308		474.395	872		474.395	824		474.395	1395		474.395	854		474.395	1948
479.382	897		479.382	1134		479.382	2368		479.382	873		479.382	839		479.382	1421		479.382	849		479.382	1982
484.393	902		484.393	1147		484.393	2443		484.393	888		484.393	840		484.393	1459		484.393	857		484.393	2055
489.388	907		489.388	1153		489.388	2508		489.388	890		489.388	846		489.388	1484		489.388	873		489.388	2089
494.389	912		494.389	1173		494.389	2566		494.389	905		494.389	848		494.389	1521		494.389	872		494.389	2147
499.385	931		499.385	1188		499.385	2646		499.385	904		499.385	847		499.385	1545		499.385	871		499.385	2182
504.39	933		504.39	1191		504.39	2697		504.39	906		504.39	859		504.39	1573		504.39	874		504.39	2245
509.401	935		509.401	1207		509.401	2772		509.401	924		509.401	858		509.401	1595		509.401	884		509.401	2302
514.394	942		514.394	1226		514.394	2839		514.394	932		514.394	861		514.394	1623		514.394	892		514.394	2364
519.402	955		519.402	1228		519.402	2895		519.402	932		519.402	858		519.402	1668		519.402	894		519.402	2401
524.405	959		524.405	1242		524.405	2973		524.405	950		524.405	873		524.405	1717		524.405	896		524.405	2450
529.412	971		529.412	1254		529.412	3034		529.412	955		529.412	887		529.412	1745		529.412	906		529.412	2519
534.404	971		534.404	1272		534.404	3111		534.404	967		534.404	871		534.404	1770		534.404	914		534.404	2566
539.406	983		539.406	1274		539.406	3185		539.406	975		539.406	886		539.406	1800		539.406	917		539.406	2631
544.414	992		544.414	1296		544.414	3244		544.414	988		544.414	876		544.414	1841		544.414	914		544.414	2680
549.425	1009		549.425	1304		549.425	3307		549.425	987		549.425	879		549.425	1881		549.425	924		549.425	2739
554.425	1018		554.425	1312		554.425	3381		554.425	991		554.425	888		554.425	1917		554.425	935		554.425	2791
559.418	1019		559.418	1334		559.418	3445		559.418	1017		559.418	891		559.418	1954		559.418	932		559.418	2853
564.428	1018		564.428	1346		564.428	3513		564.428	1023		564.428	890		564.428	1989		564.428	929		564.428	2917
569.428	1031		569.428	1358		569.428	3599		569.428	1025		569.428	898		569.428	2022		569.428	948		569.428	2981
574.432	1046		574.432	1373		574.432	3654		574.432	1041		574.432	897		574.432	2064		574.432	952		574.432	3026
579.432	1047		579.432	1375		579.432	3718		579.432	1050		579.432	904		579.432	2095		579.432	953		579.432	3080
584.428	1051		584.428	1392		584.428	3782		584.428	1054		584.428	913		584.428	2142		584.428	952		584.428	3128
589.425	1063		589.425	1398		589.425	3877		589.425	1075		589.425	912		589.425	2183		589.425	972		589.425	3175
594.445	1081		594.445	1421		594.445	3907		594.445	1089		594.445	920		594.445	2213		594.445	966		594.445	3237
599.436	1089		599.436	1433		599.436	3981		599.436	1086		599.436	918		599.436	2262		599.436	974		599.436	3290
604.417	1089		604.417	1440		604.417	4044		604.417	1109		604.417	922		604.417	2311		604.417	983		604.417	3348
609.425	1099		609.425	1461		609.425	4095		609.425	1109		609.425	925		609.425	2338		609.425	986		609.425	3391
614.435	1104		614.435	1476		614.435	4161		614.435	1133		614.435	929		614.435	2364		614.435	983		614.435	3444
619.414	1117		619.414	1490		619.414	4230		619.414	1139		619.414	938		619.414	2414		619.414	987		619.414	3505
624.418	1134		624.418	1496		624.418	4286		624.418	1155		624.418	935		624.418	2463		624.418	995		624.418	3562
629.412	1134		629.412	1518		629.412	4329		629.412	1162		629.412	941		629.412	2502		629.412	1003		629.412	3604
634.42	1146		634.42	1526		634.42	4379		634.42	1171		634.42	952		634.42	2543		634.42	1012		634.42	3669
639.408	1164		639.408	1526		639.408	4441		639.408	1188		639.408	960		639.408	2594		639.408	1017		639.408	3698
644.408	1160		644.408	1547		644.408	4523		644.408	1205		644.408	952		644.408	2624		644.408	1019		644.408	3769
649.404	1171		649.404	1562		649.404	4542		649.404	1215		649.404	962		649.404	2663		649.404	1037		649.404	3814
654.405	1177		654.405	1568		654.405	4595		654.405	1225		654.405	961		654.405	2696		654.405	1021		654.405	3868
659.412	1188		659.412	1597		659.412	4643		659.412	1240		659.412	960		659.412	2752		659.412	1039		659.412	3909
664.409	1204		664.409	1599		664.409	4694		664.409	1246		664.409	964		664.409	2777		664.409	1035		664.409	3969
669.415	1200		669.415	1614		669.415	4744		669.415	1262		669.415	975		669.415	2834		669.415	1055		669.415	4024
674.411	1218		674.411	1628		674.411	4809		674.411	1280		674.411	970		674.411	2859		674.411	1050		674.411	4066
679.415	1222		679.415	1648		679.415	4829		679.415	1290		679.415	971		679.415	2913		679.415	1053		679.415	4132
684.416	1234		684.416	1653		684.416	4905		684.416	1308		684.416	971		684.416	2949		684.416	1067		684.416	4165
689.402	1239		689.402	1672		689.402	4934		689.402	1324		689.402	985		689.402	3009		689.402	1068		689.402	4207
694.392	1254		694.392	1679		694.392	5001		694.392	1344		694.392	993		694.392	3044		694.392	1070		694.392	4256
699.396	1257		699.396	1704		699.396	5007		699.396	1357		699.396	996		699.396	3079		699.396	1085		699.396	4294
704.401	1275		704.401	1714		704.401	5078		704.401	1356		704.401	992		704.401	3132		704.401	1090		704.401	4304
709.399	1272		709.399	1718		709.399	5125		709.399	1375		709.399	997		709.399	3172		709.399	1089		709.399	4376
714.402	1291		714.402	1749		714.402	5161		714.402	1389		714.402	1005		714.402	3200		714.402	1094		714.402	4408
719.407	1292		719.407	1753		719.407	5185		719.407	1407		719.407	1004		719.407	3242		719.407	1101		719.407	4459
724.409	1302		724.409	1777		724.409	5250		724.409	1432		724.409	1016		724.409	3283		724.409	1110		724.409	4512
729.407	1323		729.407	1794		729.407	5279		729.407	1434		729.407	1008		729.407	3334		729.407	1112		729.407	4541
734.412	1322		734.412	1792		734.412	5314		734.412	1467		734.412	1021		734.412	3361		734.412	1122		734.412	4584
739.413	1329		739.413	1814		739.413	5352		739.413	1481		739.413	1030		739.413	3409		739.413	1129		739.413	4621
744.418	1352		744.418	1831		744.418	5384		744.418	1495		744.418	1019		744.418	3427		744.418	1131		744.418	4658
749.417	1363		749.417	1841		749.417	5429		749.417	1511		749.417	1027		749.417	3468		749.417	1140		749.417	4692
754.425	1370		754.425	1855		754.425	5457		754.425	1523		754.425	1032		754.425	3513		754.425	1146		754.425	4719
759.424	1381		759.424	1884		759.424	5488		759.424	1551		759.424	1037		759.424	3542		759.424	1141		759.424	4752
764.429	1389		764.429	1897		764.429	5524		764.429	1555		764.429	1041		764.429	3588		764.429	1143		764.429	4813
769.428	1392		769.428	1917		769.428	5556		769.428	1574		769.428	1044		769.428	3645		769.428	1148		769.428	4843
774.431	1398		774.431	1922		774.431	5581		774.431	1597		774.431	1045		774.431	3670		774.431	1167		774.431	4873
779.431	1409		779.431	1927		779.431	5604		779.431	1618		779.431	1055		779.431	3725		779.431	1161		779.431	4918
784.438	1419		784.438	1952		784.438	5645		784.438	1637		784.438	1053		784.438	3752		784.438	1189		784.438	4938
789.435	1438		789.435	1963		789.435	5660		789.435	1650		789.435	1055		789.435	3771		789.435	1181		789.435	4960
794.435	1433		794.435	1987		794.435	5702		794.435	1677		794.435	1065		794.435	3820		794.435	1183		794.435	5018
799.434	1456		799.434	2007		799.434	5732		799.434	1696		799.434	1067		799.434	3852		799.434	1199		799.434	5058
804.443	1469		804.443	2025		804.443	5760		804.443	1716		804.443	1073		804.443	3883		804.443	1201		804.443	5059
809.44	1470		809.44	2035		809.44	5769		809.44	1727		809.44	1082		809.44	3925		809.44	1198		809.44	5104
814.438	1479		814.438	2044		814.438	5809		814.438	1754		814.438	1085		814.438	3951		814.438	1213		814.438	5116
819.446	1480		819.446	2067		819.446	5836		819.446	1775		819.446	1079		819.446	3994		819.446	1223		819.446	5150
824.445	1505		824.445	2068		824.445	5859		824.445	1793		824.445	1086		824.445	4021		824.445	1234		824.445	5189
829.455	1502		829.455	2084		829.455	5873		829.455	1812		829.455	1089		829.455	4053		829.455	1230		829.455	5217
834.449	1524		834.449	2112		834.449	5911		834.449	1841		834.449	1103		834.449	4106		834.449	1233		834.449	5234
839.448	1527		839.448	2125		839.448	5912		839.448	1839		839.448	1097		839.448	4115		839.448	1238		839.448	5253
844.452	1541		844.452	2138		844.452	5940		844.452	1866		844.452	1116		844.452	4152		844.452	1241		844.452	5273
849.46	1544		849.46	2155		849.46	5974		849.46	1887		849.46	1110		849.46	4169		849.46	1261		849.46	5301
854.452	1558		854.452	2146		854.452	5983		854.452	1921		854.452	1116		854.452	4210		854.452	1265		854.452	5336
859.453	1578		859.453	2188		859.453	6005		859.453	1951		859.453	1121		859.453	4231		859.453	1268		859.453	5345
864.447	1584		864.447	2202		864.447	6004		864.447	1958		864.447	1128		864.447	4276		864.447	1266		864.447	5374
869.449	1584		869.449	2200		869.449	6028		869.449	1979		869.449	1121		869.449	4299		869.449	1283		869.449	5403
874.451	1597		874.451	2221		874.451	6078		874.451	1991		874.451	1134		874.451	4327		874.451	1286		874.451	5448
879.446	1616		879.446	2247		879.446	6084		879.446	2023		879.446	1134		879.446	4342		879.446	1282		879.446	5436
884.45	1628		884.45	2248		884.45	6114		884.45	2042		884.45	1133		884.45	4392		884.45	1302		884.45	5480
889.454	1631		889.454	2273		889.454	6123		889.454	2057		889.454	1149		889.454	4415		889.454	1294		889.454	5495
894.458	1642		894.458	2286		894.458	6116		894.458	2095		894.458	1146		894.458	4431		894.458	1304		894.458	5522
899.449	1647		899.449	2299		899.449	6133		899.449	2113		899.449	1148		899.449	4459		899.449	1311		899.449	5550
904.459	1658		904.459	2328		904.459	6144		904.459	2125		904.459	1159		904.459	4511		904.459	1313		904.459	5548
909.454	1684		909.454	2346		909.454	6154		909.454	2151		909.454	1158		909.454	4534		909.454	1318		909.454	5579
914.475	1675		914.475	2368		914.475	6194		914.475	2185		914.475	1161		914.475	4557		914.475	1328		914.475	5570
919.476	1692		919.476	2365		919.476	6191		919.476	2207		919.476	1169		919.476	4589		919.476	1331		919.476	5619
924.472	1709		924.472	2386		924.472	6213		924.472	2219		924.472	1167		924.472	4589		924.472	1344		924.472	5623
929.475	1712		929.475	2399		929.475	6227		929.475	2255		929.475	1177		929.475	4631		929.475	1353		929.475	5639
934.48	1725		934.48	2414		934.48	6257		934.48	2274		934.48	1176		934.48	4669		934.48	1357		934.48	5653
939.485	1732		939.485	2438		939.485	6254		939.485	2290		939.485	1185		939.485	4670		939.485	1366		939.485	5686
944.477	1743		944.477	2444		944.477	6227		944.477	2316		944.477	1190		944.477	4715		944.477	1368		944.477	5703
949.48	1762		949.48	2460		949.48	6271		949.48	2322		949.48	1190		949.48	4716		949.48	1372		949.48	5713
954.485	1762		954.485	2476		954.485	6286		954.485	2354		954.485	1201		954.485	4746		954.485	1376		954.485	5727
959.488	1782		959.488	2480		959.488	6263		959.488	2389		959.488	1210		959.488	4765		959.488	1391		959.488	5752
964.485	1781		964.485	2511		964.485	6286		964.485	2421		964.485	1208		964.485	4782		964.485	1394		964.485	5750
969.484	1797		969.484	2520		969.484	6297		969.484	2441		969.484	1215		969.484	4830		969.484	1396		969.484	5768
974.483	1812		974.483	2547		974.483	6323		974.483	2453		974.483	1213		974.483	4821		974.483	1402		974.483	5794
979.488	1815		979.488	2552		979.488	6334		979.488	2474		979.488	1214		979.488	4860		979.488	1408		979.488	5809
984.484	1831		984.484	2575		984.484	6338		984.484	2513		984.484	1215		984.484	4880		984.484	1414		984.484	5794
989.487	1828		989.487	2573		989.487	6358		989.487	2530		989.487	1224		989.487	4898		989.487	1421		989.487	5813
994.484	1848		994.484	2591		994.484	6354		994.484	2561		994.484	1239		994.484	4918		994.484	1439		994.484	5814
999.499	1864		999.499	2606		999.499	6361		999.499	2555		999.499	1236		999.499	4940		999.499	1428		999.499	5834
1004.503	1871		1004.503	2622		1004.503	6388		1004.503	2609		1004.503	1240		1004.503	4953		1004.503	1447		1004.503	5844
