# Supplementary material for: The intrinsically disordered cytoplasmic tail of a dendrite branching receptor uses two distinct mechanisms to regulate the actin cytoskeleton
Source: eLife. 2023 Aug 9;12:e88492. doi: 10.7554/eLife.88492 (PMC10411975; doi:10.7554/eLife.88492)
Supplement: Figure 6—source data 2. [file elife-88492-fig6-data2.zip]

Archive with 7 entries (6 files):
- Figure 6 - source data 2/
- Figure 6 - source data 2/Figure 6D Source Data.xlsx
- __MACOSX/Figure 6 - source data 2/._Figure 6D Source Data.xlsx
- Figure 6 - source data 2/Figure 6C Source Data.xlsx
- __MACOSX/Figure 6 - source data 2/._Figure 6C Source Data.xlsx
- Figure 6 - source data 2/Figure 6B Source Data.xlsx
- __MACOSX/Figure 6 - source data 2/._Figure 6B Source Data.xlsx
