# Supplementary material for: The intrinsically disordered cytoplasmic tail of a dendrite branching receptor uses two distinct mechanisms to regulate the actin cytoskeleton
Source: eLife. 2023 Aug 9;12:e88492. doi: 10.7554/eLife.88492 (PMC10411975; doi:10.7554/eLife.88492)
Supplement: Figure 6—figure supplement 1—source data 1. [file elife-88492-fig6-figsupp1-data1.zip]

Archive with 19 entries (18 files):
- Figure 6 - figure supplement 1 - source data 1/
- Figure 6 - figure supplement 1 - source data 1/Figure 6 - figure supplement 1A raw image.jpg
- __MACOSX/Figure 6 - figure supplement 1 - source data 1/._Figure 6 - figure supplement 1A raw image.jpg
- Figure 6 - figure supplement 1 - source data 1/Figure 6 - figure supplement 1C raw gel image.tif
- __MACOSX/Figure 6 - figure supplement 1 - source data 1/._Figure 6 - figure supplement 1C raw gel image.tif
- Figure 6 - figure supplement 1 - source data 1/Figure 6 - figure supplement 1D raw gel (lanes 13-24).tif
- __MACOSX/Figure 6 - figure supplement 1 - source data 1/._Figure 6 - figure supplement 1D raw gel (lanes 13-24).tif
- Figure 6 - figure supplement 1 - source data 1/Figure 6 - figure supplement 1B raw image.jpg
- __MACOSX/Figure 6 - figure supplement 1 - source data 1/._Figure 6 - figure supplement 1B raw image.jpg
- Figure 6 - figure supplement 1 - source data 1/Figure 6 - figure supplement 1D raw gel (lanes 37-48).tif
- __MACOSX/Figure 6 - figure supplement 1 - source data 1/._Figure 6 - figure supplement 1D raw gel (lanes 37-48).tif
- Figure 6 - figure supplement 1 - source data 1/Figure 6 - figure supplement 1D raw gel (lanes 49-52).tif
- __MACOSX/Figure 6 - figure supplement 1 - source data 1/._Figure 6 - figure supplement 1D raw gel (lanes 49-52).tif
- Figure 6 - figure supplement 1 - source data 1/Figure 6 - figure supplement 1D raw gel (lanes 25-36).tif
- __MACOSX/Figure 6 - figure supplement 1 - source data 1/._Figure 6 - figure supplement 1D raw gel (lanes 25-36).tif
- Figure 6 - figure supplement 1 - source data 1/Figure 6 - figure supplement 1 - unedited.jpg
- __MACOSX/Figure 6 - figure supplement 1 - source data 1/._Figure 6 - figure supplement 1 - unedited.jpg
- Figure 6 - figure supplement 1 - source data 1/Figure 6 - figure supplement 1D raw gel (lanes 1-12).tif
- __MACOSX/Figure 6 - figure supplement 1 - source data 1/._Figure 6 - figure supplement 1D raw gel (lanes 1-12).tif
