# Supplementary material for: The intrinsically disordered cytoplasmic tail of a dendrite branching receptor uses two distinct mechanisms to regulate the actin cytoskeleton
Source: eLife. 2023 Aug 9;12:e88492. doi: 10.7554/eLife.88492 (PMC10411975; doi:10.7554/eLife.88492)
Supplement: Figure 6—figure supplement 1—source data 2. [file elife-88492-fig6-figsupp1-data2.zip]

Archive with 7 entries (6 files):
- Figure 6 - figure supplement 1 - source data 2/
- Figure 6 - figure supplement 1 - source data 2/Figure 6 - figure supplement 1C source data.xlsx
- __MACOSX/Figure 6 - figure supplement 1 - source data 2/._Figure 6 - figure supplement 1C source data.xlsx
- Figure 6 - figure supplement 1 - source data 2/Figure 6 - figure supplement 1E source data.xlsx
- __MACOSX/Figure 6 - figure supplement 1 - source data 2/._Figure 6 - figure supplement 1E source data.xlsx
- Figure 6 - figure supplement 1 - source data 2/Figure 6 - figure supplement 1F and 1G source data.xlsx
- __MACOSX/Figure 6 - figure supplement 1 - source data 2/._Figure 6 - figure supplement 1F and 1G source data.xlsx
