# Supplementary material for: The intrinsically disordered cytoplasmic tail of a dendrite branching receptor uses two distinct mechanisms to regulate the actin cytoskeleton
Source: eLife. 2023 Aug 9;12:e88492. doi: 10.7554/eLife.88492 (PMC10411975; doi:10.7554/eLife.88492)
Supplement: Figure 7—source data 3. [file elife-88492-fig7-data3.zip]

Archive with 9 entries (8 files):
- Figure 7 - source data 3/
- Figure 7 - source data 3/CapZ kymograph #5.tif
- __MACOSX/Figure 7 - source data 3/._CapZ kymograph #5.tif
- Figure 7 - source data 3/FFICD rap kymograph #3.tif
- __MACOSX/Figure 7 - source data 3/._FFICD rap kymograph #3.tif
- Figure 7 - source data 3/FFICD rap kymograph #5.tif
- __MACOSX/Figure 7 - source data 3/._FFICD rap kymograph #5.tif
- Figure 7 - source data 3/Actin kymograph #2.tif
- __MACOSX/Figure 7 - source data 3/._Actin kymograph #2.tif
