# Supplementary material for: The intrinsically disordered cytoplasmic tail of a dendrite branching receptor uses two distinct mechanisms to regulate the actin cytoskeleton
Source: eLife. 2023 Aug 9;12:e88492. doi: 10.7554/eLife.88492 (PMC10411975; doi:10.7554/eLife.88492)
Supplement: Figure 7—figure supplement 1—source data 2. [file elife-88492-fig7-figsupp1-data2.zip]

Archive with 33 entries (32 files):
- Figure 7 - figure supplement 2 - source data 2/
- Figure 7 - figure supplement 2 - source data 2/CapZ kymograph #1.tif
- __MACOSX/Figure 7 - figure supplement 2 - source data 2/._CapZ kymograph #1.tif
- Figure 7 - figure supplement 2 - source data 2/CapZ kymograph #2.tif
- __MACOSX/Figure 7 - figure supplement 2 - source data 2/._CapZ kymograph #2.tif
- Figure 7 - figure supplement 2 - source data 2/CapZ kymograph #3.tif
- __MACOSX/Figure 7 - figure supplement 2 - source data 2/._CapZ kymograph #3.tif
- Figure 7 - figure supplement 2 - source data 2/CapZ kymograph #4.tif
- __MACOSX/Figure 7 - figure supplement 2 - source data 2/._CapZ kymograph #4.tif
- Figure 7 - figure supplement 2 - source data 2/CapZ kymograph #5.tif
- __MACOSX/Figure 7 - figure supplement 2 - source data 2/._CapZ kymograph #5.tif
- Figure 7 - figure supplement 2 - source data 2/FFICD rap kymograph #1.tif
- __MACOSX/Figure 7 - figure supplement 2 - source data 2/._FFICD rap kymograph #1.tif
- Figure 7 - figure supplement 2 - source data 2/FFICD rap kymograph #3.tif
- __MACOSX/Figure 7 - figure supplement 2 - source data 2/._FFICD rap kymograph #3.tif
- Figure 7 - figure supplement 2 - source data 2/FFICD rap kymograph #2.tif
- __MACOSX/Figure 7 - figure supplement 2 - source data 2/._FFICD rap kymograph #2.tif
- Figure 7 - figure supplement 2 - source data 2/FFICD rap kymograph #6.tif
- __MACOSX/Figure 7 - figure supplement 2 - source data 2/._FFICD rap kymograph #6.tif
- Figure 7 - figure supplement 2 - source data 2/FFICD rap kymograph #5.tif
- __MACOSX/Figure 7 - figure supplement 2 - source data 2/._FFICD rap kymograph #5.tif
- Figure 7 - figure supplement 2 - source data 2/FFICD rap kymograph #4.tif
- __MACOSX/Figure 7 - figure supplement 2 - source data 2/._FFICD rap kymograph #4.tif
- Figure 7 - figure supplement 2 - source data 2/Actin kymograph #5.tif
- __MACOSX/Figure 7 - figure supplement 2 - source data 2/._Actin kymograph #5.tif
- Figure 7 - figure supplement 2 - source data 2/Actin kymograph #4.tif
- __MACOSX/Figure 7 - figure supplement 2 - source data 2/._Actin kymograph #4.tif
- Figure 7 - figure supplement 2 - source data 2/Actin kymograph #3.tif
- __MACOSX/Figure 7 - figure supplement 2 - source data 2/._Actin kymograph #3.tif
- Figure 7 - figure supplement 2 - source data 2/Actin kymograph #2.tif
- __MACOSX/Figure 7 - figure supplement 2 - source data 2/._Actin kymograph #2.tif
- Figure 7 - figure supplement 2 - source data 2/Actin kymograph #1.tif
- __MACOSX/Figure 7 - figure supplement 2 - source data 2/._Actin kymograph #1.tif
